# Supplementary material for: (S)-2-Oxotetra­hydro­furan-3-aminium bromide
Source: Acta Crystallogr Sect E Struct Rep Online. 2012 Jul 25;68(Pt 8):o2539. doi: 10.1107/S1600536812032552 (PMC3414985; doi:10.1107/S1600536812032552)
Supplement: Supplementary file 1 [file e-68-o2539-sup1.cif]

##############################################################################
#                                                                            #
# This CIF contains the data in a paper accepted for publication in          #
# Acta Crystallographica Section E. It conforms to the requirements of       #
# Notes for Authors for Acta Crystallographica Section E, and has been       #
# peer reviewed under the auspices of the IUCr Commission on Journals.       #
#                                                                            #
# Full details of the Crystallographic Information File format               #
# are given in the paper "The Crystallographic Information File (CIF):       #
# a New Standard Archive File for Crystallography" by S. R. Hall, F. H.      #
# Allen and I. D. Brown [Acta Cryst. (1991), A47, 655-685].                  #
#                                                                            #
# The current version of the core CIF dictionary is obtainable from          #
# ftp://ftp.iucr.org/pub/cif_core.dic.                                       #
#                                                                            #
# Software is freely available for graphical display of the structure(s)     #
# in this CIF. For information consult the CIF software page                 #
# http://www.iucr.org/resources/cif/software.                                #
#                                                                            #
# This file may be used for bona fide research purposes within the           #
# scientific community so long as proper attribution is given to the journal # 
# article from which it was obtained.                                        #
#                                                                            #
##############################################################################
data_global
_audit_creation_method     'WinGX routine CIF_UPDATE'
_audit_conform_dict_name     cif_core.dic
_audit_conform_dict_version     2.3
_journal_date_recd_electronic     2012-07-11
_journal_date_accepted     2012-07-17
_journal_name_full     'Acta Crystallographica, Section E'
_journal_year     2012
_journal_volume     68
_journal_issue      8
_journal_page_first     o2539
_journal_page_last     o2539
_journal_paper_category     QO
_journal_paper_doi     10.1107/S1600536812032552
_journal_coeditor_code     ZQ2176
_publ_contact_author_name     'Fronczek, Frank R.'
_publ_contact_author_address
;
Department of Chemistry
Louisiana State University
Baton Rouge
LA 70803-1804
USA
;
_publ_contact_author_email     ffroncz@lsu.edu
_publ_contact_author_fax     '225-578-3458'
_publ_contact_author_phone     '225-578-8270'
_publ_section_title
;
(<i>S</i>)-2-Oxotetrahydrofuran-3-aminium bromide
;
_publ_section_title_footnote
;
 CAS 15295-77-9.
;
loop_
    _publ_author_name
    _publ_author_address
    'Sandifer, Jace D.'
;
Department of Chemistry
Louisiana State University
Baton Rouge
LA 70803-1804
USA
;
    'Fronczek, Frank R.'
;
Department of Chemistry
Louisiana State University
Baton Rouge
LA 70803-1804
USA
;
    'Watkins, Steven F.'
;
Department of Chemistry
Louisiana State University
Baton Rouge
LA 70803-1804
USA
;
data_I
_audit_creation_method     'WinGX routine CIF_UPDATE'
_chemical_name_systematic
;
(<i>S</i>)-2-Oxotetrahydrofuran-3-aminium bromide
;
_chemical_formula_moiety     'C4 H8 N1 O2 +, Br1 -'
_chemical_formula_sum     'C4 H8 Br1 N1 O2'
_chemical_formula_iupac     'C4 H8 N1 O2 + , Br1 -'
_chemical_formula_weight     182.02
_chemical_melting_point     514
_symmetry_cell_setting     orthorhombic
_symmetry_space_group_name_H-M     'P 21 21 21'
_symmetry_space_group_name_Hall     'P 2ac 2ab'
loop_
    _symmetry_equiv_pos_as_xyz
    'x, y, z'
    '-x+1/2, -y, z+1/2'
    'x+1/2, -y+1/2, -z'
    '-x, y+1/2, -z+1/2'
_cell_length_a     6.14250(10)
_cell_length_b     9.4196(2)
_cell_length_c     11.0394(3)
_cell_angle_alpha     90
_cell_angle_beta     90
_cell_angle_gamma     90
_cell_volume     638.74(2)
_cell_formula_units_Z     4
_cell_measurement_reflns_used     2320
_cell_measurement_theta_min     2.546
_cell_measurement_theta_max     41.154
_cell_measurement_temperature     90.0(5)
_cell_measurement_pressure     101.3
_exptl_crystal_description     prism
_exptl_crystal_colour     colourless
_exptl_crystal_size_max     0.25
_exptl_crystal_size_mid     0.25
_exptl_crystal_size_min     0.22
_exptl_crystal_density_diffrn     1.893
_exptl_crystal_density_method     'not measured'
_exptl_crystal_F_000     360
_exptl_absorpt_coefficient_mu     6.347
_exptl_absorpt_correction_type     multi-scan
_exptl_absorpt_process_details     '(SCALEPACK; Otwinowski & Minor, 1997)'
_exptl_absorpt_correction_T_min     0.2998
_exptl_absorpt_correction_T_max     0.3357
_diffrn_ambient_temperature     90.0(5)
_diffrn_radiation_type     MoK\a
_diffrn_radiation_wavelength     0.71073
_diffrn_radiation_source     'sealed tube'
_diffrn_radiation_monochromator     'horizonally mounted graphite crystal'
_diffrn_measurement_device_type     'Nonius KappaCCD'
_diffrn_measurement_device     '95mm CCD camera on \k-goniostat'
_diffrn_measurement_method     'CCD rotation images, thick slices'
_diffrn_detector_area_resol_mean     9
_diffrn_reflns_number     4072
_diffrn_reflns_av_R_equivalents     0
_diffrn_reflns_theta_min     2.84
_diffrn_reflns_theta_max     40.75
_diffrn_reflns_theta_full     25
_diffrn_measured_fraction_theta_max     0.992
_diffrn_measured_fraction_theta_full     1.000
_diffrn_reflns_limit_h_min     -11
_diffrn_reflns_limit_h_max     11
_diffrn_reflns_limit_k_min     -16
_diffrn_reflns_limit_k_max     17
_diffrn_reflns_limit_l_min     -20
_diffrn_reflns_limit_l_max     20
_reflns_number_total     4072
_reflns_number_gt     3915
_reflns_threshold_expression     I>2\s(I)
_refine_ls_structure_factor_coef     Fsqd
_refine_ls_matrix_type     full
_refine_ls_R_factor_gt     0.0218
_refine_ls_wR_factor_ref     0.0485
_refine_ls_goodness_of_fit_ref     1.067
_refine_ls_restrained_S_all     1.067
_refine_ls_number_reflns     4072
_refine_ls_number_parameters     76
_refine_ls_number_restraints     0
_refine_ls_number_constraints     0
_refine_ls_hydrogen_treatment     constr
_refine_ls_weighting_scheme     calc
_refine_ls_weighting_details
            'w = 1/[\s^2^(Fo^2^)+(0.0124P)^2^+0.6239P] where P=(Fo^2^+2Fc^2^)/3'
_atom_sites_solution_hydrogens     geom
_atom_sites_solution_primary     direct
_atom_sites_solution_secondary     difmap
_refine_ls_shift/su_max     0.001
_refine_diff_density_max     0.681
_refine_diff_density_min     -0.743
_refine_ls_extinction_method     'SHELXL97 (Sheldrick, 2008)'
_refine_ls_extinction_coef     0.0198(9)
_refine_ls_extinction_expression
                                  'Fc^*^=kFc[1+0.001xFc^2^\l^3^/sin(2\q)]^-1/4^'
_refine_ls_abs_structure_details
;
Flack (1983) and Hooft <i>et al.</i> (2008), with 1724 Friedel
pairs
;
_refine_ls_abs_structure_Flack     0.030(7)
loop_
    _atom_type_symbol
    _atom_type_description
    _atom_type_scat_dispersion_real
    _atom_type_scat_dispersion_imag
    _atom_type_scat_source
    C C 0.0033 0.0016 'International Tables Vol C Tables 4.2.6.8 and 6.1.1.4'
    H H 0 0 'International Tables Vol C Tables 4.2.6.8 and 6.1.1.4'
    N N 0.0061 0.0033 'International Tables Vol C Tables 4.2.6.8 and 6.1.1.4'
    O O 0.0106 0.006 'International Tables Vol C Tables 4.2.6.8 and 6.1.1.4'
    Br Br -0.2901 2.4595 'International Tables Vol C Tables 4.2.6.8 and 6.1.1.4'
_computing_data_collection     'COLLECT (Nonius, 2000)'
_computing_cell_refinement     'SCALEPACK (Otwinowski & Minor, 1997)'
_computing_data_reduction     'DENZO (Otwinowski & Minor, 1997) and SCALEPACK'
_computing_structure_solution     'SIR2002 (Burla <i>et al.</i>, 2003)'
_computing_structure_refinement     'SHELXL97 (Sheldrick, 2008)'
_computing_molecular_graphics     'ORTEP-3 for Windows (Farrugia, 1997)'
_computing_publication_material
;
<i>IDEAL</i> (Gould <i>et al.</i>, 1988) and <i>WinGX</i> (Farrugia,
1999)
;
loop_
    _atom_site_type_symbol
    _atom_site_label
    _atom_site_fract_x
    _atom_site_fract_y
    _atom_site_fract_z
    _atom_site_U_iso_or_equiv
    _atom_site_adp_type
    _atom_site_calc_flag
    _atom_site_refinement_flags
    _atom_site_occupancy
    _atom_site_disorder_assembly
    _atom_site_disorder_group
    Br Br1 0.398524(19) -0.035758(13) -0.012904(11) 0.00918(3) Uani d . 1 . .
    C C1 0.73144(19) -0.01395(12) 0.23546(12) 0.00862(18) Uani d . 1 . .
    C C2 0.64286(18) 0.13091(12) 0.27008(11) 0.00776(17) Uani d . 1 . .
    H H2 0.505 0.1494 0.2246 0.009 Uiso calc R 1 . .
    C C3 0.8183(2) 0.23236(13) 0.22670(12) 0.01110(19) Uani d . 1 . .
    H H3A 0.9319 0.2468 0.2891 0.013 Uiso calc R 1 . .
    H H3B 0.7564 0.3254 0.2032 0.013 Uiso calc R 1 . .
    C C4 0.9071(3) 0.15234(14) 0.11731(11) 0.01289(19) Uani d . 1 . .
    H H4A 0.8245 0.1772 0.0433 0.015 Uiso calc R 1 . .
    H H4B 1.0626 0.1752 0.1042 0.015 Uiso calc R 1 . .
    N N1 0.5994(2) 0.13823(11) 0.40235(9) 0.00966(14) Uani d . 1 . .
    H H1A 0.4755 0.0892 0.4197 0.014 Uiso calc R 1 . .
    H H1B 0.5828 0.2305 0.4249 0.014 Uiso calc R 1 . .
    H H1C 0.7131 0.0994 0.4435 0.014 Uiso calc R 1 . .
    O O1 0.87958(17) 0.00107(10) 0.14696(9) 0.01107(15) Uani d . 1 . .
    O O2 0.68198(18) -0.12734(10) 0.27816(10) 0.01255(16) Uani d . 1 . .
loop_
    _atom_site_aniso_label
    _atom_site_aniso_U_11
    _atom_site_aniso_U_22
    _atom_site_aniso_U_33
    _atom_site_aniso_U_12
    _atom_site_aniso_U_13
    _atom_site_aniso_U_23
    Br1 0.00741(4) 0.00830(4) 0.01182(4) -0.00006(4) -0.00068(3) 0.00165(3)
    C1 0.0080(4) 0.0070(5) 0.0109(4) -0.0001(3) -0.0007(3) -0.0011(3)
    C2 0.0082(4) 0.0052(4) 0.0099(4) 0.0006(3) 0.0002(3) -0.0001(3)
    C3 0.0133(5) 0.0066(4) 0.0134(5) -0.0012(4) 0.0025(4) 0.0011(3)
    C4 0.0159(5) 0.0101(4) 0.0126(4) -0.0012(5) 0.0040(5) 0.0010(3)
    N1 0.0093(3) 0.0084(3) 0.0112(4) -0.0007(4) 0.0026(4) -0.0013(3)
    O1 0.0120(4) 0.0086(3) 0.0126(3) 0.0003(3) 0.0033(3) -0.0017(3)
    O2 0.0132(4) 0.0063(3) 0.0181(4) -0.0017(3) -0.0006(3) 0.0009(3)
_geom_special_details
;
All e.s.d.'s (except the e.s.d. in the dihedral angle between two l.s. planes)
are estimated using the full covariance matrix. The cell e.s.d.'s are taken
into account individually in the estimation of e.s.d.'s in distances, angles
and torsion angles; correlations between e.s.d.'s in cell parameters are only
used when they are defined by crystal symmetry. An approximate (isotropic)
treatment of cell e.s.d.'s is used for estimating e.s.d.'s involving l.s.
planes.
;
loop_
    _geom_bond_atom_site_label_1
    _geom_bond_atom_site_label_2
    _geom_bond_site_symmetry_2
    _geom_bond_distance
    _geom_bond_publ_flag
    C1 O2 . 1.2063(15) ?
    C1 O1 . 1.3427(16) ?
    C1 C2 . 1.5179(17) ?
    C2 N1 . 1.4861(16) ?
    C2 C3 . 1.5178(17) ?
    C2 H2 . 1 ?
    C3 C4 . 1.5244(18) ?
    C3 H3A . 0.99 ?
    C3 H3B . 0.99 ?
    C4 O1 . 1.4717(16) ?
    C4 H4A . 0.99 ?
    C4 H4B . 0.99 ?
    N1 H1A . 0.91 ?
    N1 H1B . 0.91 ?
    N1 H1C . 0.91 ?
loop_
    _geom_angle_atom_site_label_1
    _geom_angle_atom_site_label_2
    _geom_angle_atom_site_label_3
    _geom_angle_site_symmetry_1
    _geom_angle_site_symmetry_3
    _geom_angle
    _geom_angle_publ_flag
    O2 C1 O1 . . 123.25(12) ?
    O2 C1 C2 . . 127.40(12) ?
    O1 C1 C2 . . 109.35(10) ?
    O2 C1 Br1 . . 96.27(8) ?
    O1 C1 Br1 . . 80.12(7) ?
    C2 C1 Br1 . . 92.37(7) ?
    N1 C2 C1 . . 110.70(10) ?
    N1 C2 C3 . . 114.11(10) ?
    C1 C2 C3 . . 103.42(10) ?
    N1 C2 H2 . . 109.5 ?
    C1 C2 H2 . . 109.5 ?
    C3 C2 H2 . . 109.5 ?
    C2 C3 C4 . . 101.11(10) ?
    C2 C3 H3A . . 111.6 ?
    C4 C3 H3A . . 111.6 ?
    C2 C3 H3B . . 111.6 ?
    C4 C3 H3B . . 111.6 ?
    H3A C3 H3B . . 109.4 ?
    O1 C4 C3 . . 105.16(10) ?
    O1 C4 H4A . . 110.7 ?
    C3 C4 H4A . . 110.7 ?
    O1 C4 H4B . . 110.7 ?
    C3 C4 H4B . . 110.7 ?
    H4A C4 H4B . . 108.8 ?
    C2 N1 H1A . . 109.5 ?
    C2 N1 H1B . . 109.5 ?
    H1A N1 H1B . . 109.5 ?
    C2 N1 H1C . . 109.5 ?
    H1A N1 H1C . . 109.5 ?
    H1B N1 H1C . . 109.5 ?
    C1 O1 C4 . . 109.98(10) ?
loop_
    _geom_torsion_atom_site_label_1
    _geom_torsion_atom_site_label_2
    _geom_torsion_atom_site_label_3
    _geom_torsion_atom_site_label_4
    _geom_torsion_site_symmetry_1
    _geom_torsion_site_symmetry_2
    _geom_torsion_site_symmetry_3
    _geom_torsion_site_symmetry_4
    _geom_torsion
    _geom_torsion_publ_flag
    O2 C1 C2 N1 . . . . 35.80(17) ?
    O1 C1 C2 N1 . . . . -144.09(10) ?
    Br1 C1 C2 N1 . . . . 135.54(8) ?
    O2 C1 C2 C3 . . . . 158.41(13) ?
    O1 C1 C2 C3 . . . . -21.48(13) ?
    Br1 C1 C2 C3 . . . . -101.84(8) ?
    N1 C2 C3 C4 . . . . 151.48(11) ?
    C1 C2 C3 C4 . . . . 31.16(13) ?
    C2 C3 C4 O1 . . . . -31.04(14) ?
    O2 C1 O1 C4 . . . . -178.50(13) ?
    C2 C1 O1 C4 . . . . 1.40(14) ?
    Br1 C1 O1 C4 . . . . 90.45(9) ?
    C3 C4 O1 C1 . . . . 19.30(15) ?
loop_
    _geom_hbond_atom_site_label_D
    _geom_hbond_atom_site_label_H
    _geom_hbond_atom_site_label_A
    _geom_hbond_site_symmetry_A
    _geom_hbond_distance_DH
    _geom_hbond_distance_HA
    _geom_hbond_distance_DA
    _geom_hbond_angle_DHA
    N1 H1A Br1 2 0.91 2.47 3.3407(12) 161
    N1 H1B Br1 4_655 0.91 2.41 3.3046(10) 168
    N1 H1C Br1 2_655 0.91 2.51 3.3644(13) 157.4
    N1 H1C O1 2_655 0.91 2.5 3.0050(14) 115.1
