# Supplementary material for: (S)-2-Oxotetra­hydro­furan-3-aminium bromide
Source: Acta Crystallogr Sect E Struct Rep Online. 2012 Jul 25;68(Pt 8):o2539. doi: 10.1107/S1600536812032552 (PMC3414985; doi:10.1107/S1600536812032552)
Supplement: Supplementary file 2 [file e-68-o2539-Isup2.hkl]

#
# h,k,l, Fc-squared, Fo-squared, sigma(Fo-squared) and status flag
#
data_I
_shelx_title ' jace in P 21 21 21, ATOMS RENUMBERED'
_shelx_refln_list_code          4
_shelx_F_calc_maximum      157.95
_exptl_crystal_F_000       360.00
_reflns_d_resolution_high  0.5445
 
loop_
 _symmetry_equiv_pos_as_xyz
 'x, y, z'
 '-x+1/2, -y, z+1/2'
 'x+1/2, -y+1/2, -z'
 '-x, y+1/2, -z+1/2'
 
_cell_length_a     6.1425
_cell_length_b     9.4196
_cell_length_c    11.0394
_cell_angle_alpha  90.000
_cell_angle_beta   90.000
_cell_angle_gamma  90.000
 
_shelx_F_squared_multiplier     1.000
 
loop_
 _refln_index_h
 _refln_index_k
 _refln_index_l
 _refln_F_squared_calc
 _refln_F_squared_meas
 _refln_F_squared_sigma
 _refln_observed_status
   2   0   0       35.93       29.65      1.18 o
   4   0   0     9970.57     9804.12    154.55 o
   6   0   0     2677.91     2678.68     45.47 o
   8   0   0      424.10      425.51     13.15 o
  10   0   0     1307.48     1402.46     40.59 o
   1   1   0      240.94      233.48      2.23 o
   2   1   0      180.15      173.17      2.07 o
   3   1   0     5433.50     5354.12     53.44 o
   4   1   0      728.89      739.45      8.45 o
   5   1   0       29.56       31.11      1.11 o
   6   1   0      390.42      370.16      5.54 o
   7   1   0     1784.50     1737.82     29.74 o
   8   1   0       87.01       85.76      2.95 o
   9   1   0      421.27      444.94     12.77 o
  10   1   0       41.72       40.47      7.37 o
  11   1   0      230.03      195.65     12.10 o
   0   2   0    14172.97    15137.38    477.43 o
   1   2   0     1384.55     1622.51     14.67 o
   2   2   0      457.67      484.79      4.89 o
   3   2   0      554.94      544.58      6.00 o
   4   2   0     3943.10     3839.69     38.77 o
   5   2   0      374.17      376.52      5.02 o
   6   2   0     2600.99     2526.13     35.05 o
   7   2   0      168.04      167.68      4.06 o
   8   2   0      681.45      684.43     14.05 o
   9   2   0      112.72      108.63      5.46 o
  10   2   0      657.20      672.14     19.66 o
  11   2   0      159.40      110.12     11.21 o
   1   3   0     4705.50     5144.67     46.83 o
   2   3   0     5052.05     5234.31     55.04 o
   3   3   0     6763.87     6735.20     80.22 o
   4   3   0      789.37      779.30      9.27 o
   5   3   0      133.75      133.60      2.21 o
   6   3   0      826.16      817.52     11.92 o
   7   3   0     1105.73     1088.03     19.49 o
   8   3   0      568.37      547.23     13.23 o
   9   3   0      530.57      528.52     14.55 o
  10   3   0        3.23        7.30      8.55 o
   0   4   0     2286.79     2139.44     34.97 o
   1   4   0     3482.89     3424.66     41.47 o
   2   4   0       92.95       77.39      1.55 o
   3   4   0      399.19      405.67      5.32 o
   4   4   0      834.59      804.24     10.08 o
   5   4   0     2908.33     2886.94     36.34 o
   6   4   0      974.58      968.47     16.59 o
   7   4   0       79.20       88.56      3.24 o
   8   4   0      198.37      200.59      7.52 o
   9   4   0      676.80      671.74     17.00 o
  10   4   0      260.30      292.11     15.94 o
   1   5   0      272.60      252.14      4.29 o
   2   5   0     4517.87     4542.00     58.75 o
   3   5   0     1052.64     1044.64     12.85 o
   4   5   0     1370.28     1344.06     16.35 o
   5   5   0       27.25       28.46      1.84 o
   6   5   0      785.64      742.47     13.84 o
   7   5   0      182.64      183.69      7.08 o
   8   5   0     1205.46     1253.08     27.19 o
   9   5   0      106.48      116.15      6.27 o
  10   5   0        1.27        2.95      8.18 o
   0   6   0     2545.31     2768.27     44.97 o
   1   6   0     5523.39     5642.50     67.76 o
   2   6   0       25.40       26.69      1.77 o
   3   6   0      763.67      745.96     10.89 o
   4   6   0      513.85      490.47      7.47 o
   5   6   0     4178.96     4147.41     60.39 o
   6   6   0      425.80      421.45      9.08 o
   7   6   0       60.43       64.22      5.16 o
   8   6   0      160.74      149.66      7.30 o
   9   6   0      972.94      996.50     23.82 o
  10   6   0       59.02       47.26      7.96 o
   1   7   0      972.41      994.51     12.99 o
   2   7   0     4979.87     5017.95     61.67 o
   3   7   0      256.56      253.44      4.58 o
   4   7   0      775.99      743.62     11.33 o
   5   7   0       19.25       23.81      3.10 o
   6   7   0      672.76      687.25     13.53 o
   7   7   0      145.68      148.92      7.23 o
   8   7   0      905.48      924.99     21.53 o
   9   7   0        1.64       -0.29      5.38 o
  10   7   0        9.42        5.45      4.57 o
   0   8   0      772.22      786.18     14.89 o
   1   8   0     3016.77     3129.91     36.70 o
   2   8   0      246.88      226.84      4.43 o
   3   8   0      298.39      283.30      5.39 o
   4   8   0       13.48       15.41      1.99 o
   5   8   0     2704.64     2726.27     45.08 o
   6   8   0       97.50      100.07      5.90 o
   7   8   0      190.15      174.61      7.16 o
   8   8   0        0.32        2.73      5.53 o
   9   8   0      756.57      720.93     24.17 o
  10   8   0       14.42        1.25      5.82 o
   1   9   0     1323.00     1315.50     17.00 o
   2   9   0     2707.79     2812.31     34.17 o
   3   9   0      446.27      459.23      8.20 o
   4   9   0     1188.80     1183.00     20.46 o
   5   9   0       61.56       63.04      3.91 o
   6   9   0     1169.47     1127.09     24.89 o
   7   9   0      199.23      193.87      8.11 o
   8   9   0      591.30      597.30     17.88 o
   9   9   0       15.25        4.87      5.75 o
   0  10   0     1682.39     1799.41     33.16 o
   1  10   0     1182.20     1164.68     15.87 o
   2  10   0      193.08      190.73      4.35 o
   3  10   0      390.30      398.85      7.75 o
   4  10   0      872.62      884.45     16.87 o
   5  10   0      410.92      392.91     10.85 o
   6  10   0      361.24      360.47     11.44 o
   7  10   0      142.37      137.77      7.30 o
   8  10   0        4.56       11.20      6.49 o
   9  10   0      209.38      188.04     21.02 o
   1  11   0      187.48      191.90      4.87 o
   2  11   0      991.60     1015.76     15.25 o
   3  11   0      904.88      911.10     16.13 o
   4  11   0      374.22      366.57      8.93 o
   5  11   0       26.47       20.64      4.79 o
   6  11   0      321.35      322.83     10.63 o
   7  11   0      867.70      866.51     22.11 o
   8  11   0      217.14      243.52     13.80 o
   0  12   0     1859.27     1939.43     40.43 o
   1  12   0      259.18      256.07      5.83 o
   2  12   0       94.44      101.47      3.54 o
   3  12   0       25.41       24.70      4.28 o
   4  12   0      991.79      993.94     20.72 o
   5  12   0      340.73      343.59     10.48 o
   6  12   0      252.74      251.75      9.00 o
   7  12   0        5.25       17.32      8.99 o
   8  12   0       23.44        3.83     13.56 o
   1  13   0     1006.22     1044.56     16.80 o
   2  13   0        5.06        6.34      3.91 o
   3  13   0     1568.91     1594.81     30.63 o
   4  13   0        5.24        9.29      5.38 o
   5  13   0        0.96        4.05      6.04 o
   6  13   0        0.98        8.70      6.27 o
   7  13   0      855.62      777.86     25.88 o
   0  14   0      461.96      477.43     13.81 o
   1  14   0       36.50       41.80      4.35 o
   2  14   0      100.94       95.20      5.90 o
   3  14   0       25.79       15.78      5.09 o
   4  14   0      303.20      319.25     12.32 o
   5  14   0        9.40        5.31      7.08 o
   6  14   0      269.90      263.34     13.21 o
   1  15   0      707.29      723.07     20.55 o
   2  15   0       68.22       71.00      6.64 o
   3  15   0     1062.19     1075.80     34.63 o
   4  15   0       21.11       20.20      5.97 o
   5  15   0       30.63       46.30      9.51 o
   0  16   0      269.63      187.64     20.00 o
   1  16   0      174.64      155.86     18.37 o
   2  16   0      120.25      120.87      9.81 o
   3  16   0       51.85       37.82      9.51 o
   4  16   0      184.29      119.35     14.75 o
   2  17   0      105.36       83.99     11.58 o
   1   0   1       30.81       49.80      0.66 o
   2   0   1    24947.00    25894.96    842.11 o
   3   0   1       66.63       80.25      1.25 o
   4   0   1     2679.13     2693.30     27.69 o
   5   0   1      317.10      333.34      5.02 o
   6   0   1     2401.64     2373.12     32.48 o
   7   0   1        0.56        1.47      2.14 o
   8   0   1     2326.57     2303.34     35.74 o
   9   0   1        4.45       12.90      4.42 o
  10   0   1        9.78       10.91      5.16 o
  11   0   1       28.53       18.87      8.04 o
 -11   1   1      300.06      241.16     19.48 o
 -10   1   1       54.69       52.72      7.15 o
  -9   1   1      786.84      818.19     16.93 o
  -8   1   1       50.53       49.62      3.69 o
  -7   1   1      203.95      199.51      4.94 o
  -6   1   1      171.97      179.95     18.96 o
  -5   1   1     3823.77     3782.59     50.79 o
  -4   1   1      500.76      490.38      7.84 o
  -3   1   1      480.35      445.36      5.63 o
  -2   1   1      412.22      441.60      4.89 o
  -1   1   1     4900.56     5265.74     49.60 o
   0   1   1      804.59      821.61     19.10 o
   1   1   1     4148.42     4658.43     48.65 o
   2   1   1      407.39      440.53      5.34 o
   4   1   1      399.87      410.37      4.88 o
   5   1   1     3710.06     3708.26     40.20 o
   6   1   1      220.67      229.67      4.43 o
   7   1   1      177.45      183.48      4.72 o
   8   1   1       45.80       43.65      2.73 o
   9   1   1      789.64      805.18     17.08 o
  10   1   1       52.86       54.04      6.71 o
  11   1   1      302.53      265.36     12.77 o
 -11   2   1       44.59       16.59     11.43 o
 -10   2   1       21.98       34.06      7.81 o
  -9   2   1       99.16      112.24      5.46 o
  -8   2   1     1297.02     1289.19     23.57 o
  -7   2   1      458.58      432.82     10.56 o
  -6   2   1     1682.21     1650.51     21.20 o
  -5   2   1      366.94      373.69      5.02 o
  -4   2   1     1906.26     1855.98     21.01 o
  -3   2   1     1164.31     1115.45     14.23 o
  -2   2   1    10275.80    10288.36    120.13 o
  -1   2   1      882.42      980.52      9.58 o
   0   2   1      822.19      813.94      7.58 o
   1   2   1      915.74     1027.30      8.54 o
   2   2   1     9575.88     9515.09    111.81 o
   3   2   1     1209.71     1183.01     12.60 o
   4   2   1     2155.97     2103.78     28.08 o
   5   2   1      375.66      375.04      5.10 o
   6   2   1     1576.98     1549.92     19.55 o
   7   2   1      365.16      351.11      6.79 o
   8   2   1     1447.44     1460.22     23.88 o
   9   2   1       92.56      101.32      7.96 o
  10   2   1       25.07       25.36      5.82 o
  11   2   1       42.99       12.83      9.36 o
 -10   3   1      390.19      410.37     17.64 o
  -9   3   1      721.14      778.99     18.70 o
  -8   3   1      173.33      164.13      6.64 o
  -7   3   1      291.85      275.62      7.09 o
  -6   3   1      896.45      890.60     15.55 o
  -5   3   1     3368.46     3328.70     33.46 o
  -4   3   1     1815.93     1745.95     21.72 o
  -3   3   1      693.08      680.14      9.79 o
  -2   3   1      848.62      932.43     17.41 o
  -1   3   1     7439.77     7658.40     89.51 o
   0   3   1     6335.89     6497.22     68.02 o
   1   3   1     7858.78     8209.95     85.79 o
   2   3   1     1046.02     1103.10     12.15 o
   3   3   1      820.18      803.00      9.72 o
   4   3   1     1886.30     1847.86     20.54 o
   5   3   1     3386.15     3347.15     43.99 o
   6   3   1     1061.12     1039.15     16.68 o
   7   3   1      233.74      229.50      5.90 o
   8   3   1      208.41      201.56      5.53 o
   9   3   1      639.87      658.73     16.92 o
  10   3   1      389.20      405.05     16.98 o
 -10   4   1       14.74       27.13      8.48 o
  -9   4   1      176.54      204.10      7.75 o
  -8   4   1      402.64      441.54     12.11 o
  -7   4   1     1627.58     1601.86     31.86 o
  -6   4   1      541.74      507.50      8.35 o
  -5   4   1       11.52       15.55      0.96 o
  -4   4   1      550.35      531.49      7.92 o
  -3   4   1     5647.27     5649.13     72.68 o
  -2   4   1     2384.71     2375.21     26.82 o
  -1   4   1     3185.95     3254.22     36.97 o
   0   4   1      159.12      185.73      3.03 o
   1   4   1     3758.53     3830.49     73.07 o
   2   4   1     2359.89     2285.12     26.36 o
   3   4   1     4843.78     4749.91     53.45 o
   4   4   1      520.98      510.97      6.88 o
   5   4   1       11.21       14.60      3.24 o
   6   4   1      564.81      554.94     10.57 o
   7   4   1     1417.02     1384.47     24.18 o
   8   4   1      404.79      411.42     11.37 o
   9   4   1      221.29      211.59      7.75 o
  10   4   1       19.19       22.56      7.45 o
 -10   5   1      646.33      627.09     20.25 o
  -9   5   1      128.48      128.10      6.93 o
  -8   5   1      164.64      175.19      7.60 o
  -7   5   1      299.53      294.95      8.56 o
  -6   5   1     1461.18     1408.86     20.93 o
  -5   5   1      634.60      612.68      9.39 o
  -4   5   1     2593.59     2530.33     31.38 o
  -3   5   1      421.10      425.64      5.99 o
  -1   5   1      812.30      801.72     12.77 o
   0   5   1     7419.76     7703.37     90.44 o
   1   5   1      811.35      803.42     10.32 o
   2   5   1     1268.44     1375.47     16.76 o
   3   5   1      355.30      355.75      5.32 o
   4   5   1     2763.73     2819.73     35.08 o
   5   5   1      585.22      585.67      9.54 o
   6   5   1     1630.36     1575.99     30.54 o
   7   5   1      334.60      339.58      7.53 o
   8   5   1      207.52      208.79      7.89 o
   9   5   1      174.54      166.78      6.71 o
  10   5   1      594.38      685.11     27.48 o
 -10   6   1       27.97       27.65      6.41 o
  -9   6   1      286.95      294.73     10.70 o
  -8   6   1      237.97      243.63      8.49 o
  -7   6   1     2120.57     2135.49     42.77 o
  -6   6   1      202.14      195.97      4.65 o
  -5   6   1      178.91      169.77      3.91 o
  -4   6   1      194.01      187.66      3.91 o
  -3   6   1     5122.69     5146.96     61.95 o
  -2   6   1     1005.40     1036.57     14.33 o
  -1   6   1     2605.81     2613.69     34.21 o
   0   6   1       21.99       27.79      1.55 o
   1   6   1     2685.18     2742.60     31.97 o
   2   6   1     1074.50     1097.76     13.82 o
   3   6   1     5230.01     5292.42     61.31 o
   4   6   1      166.06      166.75      3.39 o
   5   6   1      195.34      178.42      5.46 o
   6   6   1      254.08      249.74      7.08 o
   7   6   1     2014.63     2022.41     35.69 o
   8   6   1      181.48      174.02      7.16 o
   9   6   1      268.91      272.50      9.30 o
  10   6   1       28.54       14.82      7.15 o
 -10   7   1      614.43      512.41     19.13 o
  -9   7   1       23.51       22.78      5.16 o
  -8   7   1      174.02      179.69      8.04 o
  -7   7   1       23.19       24.77      3.39 o
  -6   7   1     1245.69     1223.01     21.87 o
  -5   7   1      121.72      126.79      4.35 o
  -4   7   1     2862.59     2823.02     37.94 o
  -3   7   1       74.86       84.29      2.65 o
  -2   7   1      480.95      468.92      9.61 o
  -1   7   1      279.86      296.22      5.10 o
   0   7   1     5277.95     5444.80     61.24 o
   1   7   1      302.69      325.82      5.10 o
   2   7   1      390.46      388.62      6.06 o
   3   7   1       56.64       57.88      2.29 o
   4   7   1     2472.42     2465.20     30.92 o
   5   7   1      122.17      117.57      3.91 o
   6   7   1     1399.49     1392.68     28.93 o
   7   7   1       23.74       19.76      3.02 o
   8   7   1      154.72      156.96      7.15 o
   9   7   1       18.74       30.15      6.19 o
  10   7   1      652.28      543.73     24.68 o
  -9   8   1      227.55      225.16     10.70 o
  -8   8   1       39.41       44.68      5.82 o
  -7   8   1     1430.37     1482.22     33.14 o
  -6   8   1       32.78       30.08      4.13 o
  -5   8   1       19.06       22.93      3.32 o
  -4   8   1      188.92      187.04      4.06 o
  -3   8   1     3395.90     3378.78     45.33 o
  -1   8   1     1695.42     1755.27     22.19 o
   0   8   1       16.88       25.14      2.14 o
   1   8   1     1627.47     1701.19     21.36 o
   2   8   1      189.44      197.32      3.84 o
   3   8   1     3619.22     3655.64     46.66 o
   4   8   1      153.58      163.03      4.57 o
   5   8   1       26.09       31.77      3.32 o
   6   8   1       55.40       63.92      4.87 o
   7   8   1     1414.90     1375.74     29.95 o
   8   8   1       25.56       36.27      6.19 o
   9   8   1      220.49      219.11     11.43 o
  -9   9   1      111.29      102.36      7.67 o
  -8   9   1      153.39      163.30      8.26 o
  -7   9   1        1.08       -3.32      5.38 o
  -6   9   1      958.31      936.64     21.17 o
  -5   9   1      419.65      421.69      9.16 o
  -4   9   1     1731.69     1692.06     26.23 o
  -3   9   1      268.22      254.95     21.18 o
  -2   9   1      289.70      289.03      5.61 o
  -1   9   1      592.19      596.94      8.58 o
   0   9   1     3509.23     3594.59     42.75 o
   1   9   1      606.46      622.42      9.10 o
   2   9   1      289.82      286.15      4.87 o
   3   9   1      202.17      194.36      4.35 o
   4   9   1     1701.01     1741.67     29.72 o
   5   9   1      487.64      471.60     11.45 o
   6   9   1     1014.18      974.53     21.62 o
   7   9   1        4.70        8.11      5.09 o
   8   9   1      167.22      166.84      8.33 o
   9   9   1      114.34       98.60      7.15 o
  -9  10   1      105.38       76.54     12.02 o
  -8  10   1      425.81      428.95     15.50 o
  -7  10   1      577.06      577.42     16.25 o
  -6  10   1      226.25      234.47      8.48 o
  -5  10   1       10.67       15.85      6.56 o
  -4  10   1      558.84      567.75     11.90 o
  -3  10   1     1209.49     1193.27     18.75 o
  -2  10   1     1282.84     1311.16     17.80 o
  -1  10   1      609.74      604.45      9.39 o
   0  10   1       19.21       17.47      3.17 o
   1  10   1      657.75      668.78      9.84 o
   2  10   1     1363.31     1390.33     18.92 o
   3  10   1     1157.46     1117.31     16.38 o
   4  10   1      475.87      445.95     11.30 o
   5  10   1       17.00       17.55      4.57 o
   6  10   1      198.00      201.91      9.00 o
   7  10   1      472.42      493.45     13.96 o
   8  10   1      403.12      355.90     15.06 o
   9  10   1       97.36       67.32     14.16 o
  -8  11   1       39.73       25.21      7.45 o
  -7  11   1       15.11        8.18      6.19 o
  -6  11   1      388.25      393.85     12.70 o
  -5  11   1      820.55      839.87     20.78 o
  -4  11   1      541.59      528.92     11.75 o
  -3  11   1      132.17      131.36      4.43 o
  -2  11   1      253.81      269.29      5.61 o
  -1  11   1     1046.67     1118.40     16.74 o
   0  11   1     1193.25     1241.51     18.01 o
   1  11   1      872.81      918.56     17.02 o
   2  11   1      307.25      324.64      7.01 o
   3  11   1      110.21      103.62      5.16 o
   4  11   1      539.56      512.89     11.30 o
   5  11   1      880.36      879.43     18.05 o
   6  11   1      487.60      472.51     15.44 o
   7  11   1       12.06       31.99      9.07 o
   8  11   1       50.62       45.78      8.77 o
  -8  12   1      408.55      360.03     27.31 o
  -7  12   1      214.41      212.02     10.62 o
  -6  12   1      278.91      277.75     10.18 o
  -5  12   1        1.17        1.33      5.53 o
  -4  12   1      332.82      328.10      9.67 o
  -3  12   1      534.46      491.29     21.57 o
  -2  12   1     1311.79     1358.60     20.61 o
  -1  12   1      158.46      182.35      6.27 o
   0  12   1      179.90      190.33      5.53 o
   1  12   1      236.51      244.46      5.76 o
   2  12   1     1424.37     1444.68     23.81 o
   3  12   1      399.00      388.67      9.38 o
   4  12   1      357.37      340.75      9.08 o
   5  12   1        4.07        9.14      4.87 o
   6  12   1      252.10      254.18     11.07 o
   7  12   1      173.56      196.72     10.40 o
   8  12   1      420.91      367.79     27.17 o
  -7  13   1      101.08       77.50      9.07 o
  -6  13   1       17.05       21.08      5.82 o
  -5  13   1     1244.96     1273.17     28.29 o
  -4  13   1        9.41        1.25      4.79 o
  -3  13   1      204.21      206.42      7.82 o
  -2  13   1      206.38      219.33      5.90 o
  -1  13   1     1413.58     1484.69     22.61 o
   0  13   1       36.08       39.22      4.13 o
   1  13   1     1328.01     1389.83     21.64 o
   2  13   1      228.85      234.33      7.08 o
   3  13   1      221.71      223.11      7.60 o
   4  13   1       25.51       30.52      7.08 o
   5  13   1     1272.93     1317.96     33.55 o
   6  13   1       28.50       24.99      6.49 o
   7  13   1       67.62       56.04      8.04 o
  -6  14   1      222.16      206.05     13.57 o
  -5  14   1        0.48        0.88      6.04 o
  -4  14   1      215.94      235.93      9.00 o
  -3  14   1       18.68       20.49      4.94 o
  -2  14   1      672.47      705.80     15.89 o
  -1  14   1        6.36        8.85      4.05 o
   0  14   1        5.21       -1.11      3.69 o
   1  14   1        9.37        7.74      3.91 o
   2  14   1      656.84      712.63     18.55 o
   3  14   1       16.27       15.55      8.40 o
   4  14   1      193.40      197.33      8.78 o
   5  14   1        1.53        5.38      7.22 o
   6  14   1      149.63      148.02      9.88 o
  -5  15   1      756.85      700.71     29.86 o
  -4  15   1       94.63       80.60      9.07 o
  -3  15   1      201.35      206.26     12.69 o
  -2  15   1       41.32       39.37      4.79 o
  -1  15   1      799.34      833.63     19.45 o
   0  15   1       58.58       55.89      4.72 o
   1  15   1      798.02      848.27     27.80 o
   2  15   1       56.52       65.03      7.59 o
   3  15   1      162.12      190.96     10.92 o
   4  15   1      124.88      127.51      9.66 o
   5  15   1      820.59      784.56     28.61 o
  -4  16   1      235.90      169.68     25.67 o
  -3  16   1      204.85      179.03     11.66 o
  -2  16   1      425.25      365.74     24.88 o
  -1  16   1       95.34       68.43      9.44 o
   0  16   1       14.86        5.09      7.89 o
   1  16   1      114.54      111.43      7.89 o
   2  16   1      549.99      519.91     21.72 o
   3  16   1      153.03      119.56     10.18 o
   4  16   1      170.61      149.07     15.42 o
   1  17   1      192.46      112.64     13.28 o
   2  17   1       20.35       -5.23      9.66 o
   0   0   2     1957.50     2042.50     24.99 o
   1   0   2      489.52      526.75      4.62 o
   2   0   2     5097.07     5213.79     59.21 o
   3   0   2      398.82      392.79      5.48 o
   4   0   2     4534.71     4514.98     58.99 o
   5   0   2        3.22        7.59      1.40 o
   6   0   2     3432.61     3311.29     47.96 o
   7   0   2      163.47      164.88      3.91 o
   8   0   2      337.63      333.00      8.34 o
   9   0   2        2.72        2.65      3.91 o
  10   0   2     1151.28     1212.25     30.35 o
  11   0   2       15.19        4.28      7.74 o
 -11   1   2      219.13      162.22     12.39 o
 -10   1   2       33.90       30.45      5.75 o
  -9   1   2      263.89      267.05      8.49 o
  -8   1   2      115.36      118.88      5.16 o
  -7   1   2     2376.51     2256.24     38.09 o
  -6   1   2       13.09       12.61      1.11 o
  -5   1   2      113.29      115.00      2.07 o
  -4   1   2       16.65       22.93      0.81 o
  -3   1   2     6243.04     6017.35     60.44 o
  -2   1   2     1614.83     1659.94     18.36 o
  -1   1   2    12896.99    12825.85    152.09 o
   0   1   2       21.04       22.27      0.44 o
   1   1   2    13602.66    13622.88    172.31 o
   2   1   2     1564.93     1592.35     17.45 o
   3   1   2     6064.31     5983.00     72.19 o
   4   1   2        2.52       16.73      1.92 o
   5   1   2      134.85      139.66      2.66 o
   6   1   2       31.03       31.26      2.80 o
   7   1   2     2453.66     2427.05     41.23 o
   8   1   2      144.04      154.16      6.12 o
   9   1   2      221.88      234.61      7.38 o
  10   1   2       52.76       36.27      6.71 o
  11   1   2      257.64      213.89     21.69 o
 -10   2   2      825.89      909.24     33.35 o
  -9   2   2      213.07      217.12      7.23 o
  -8   2   2      207.76      199.57      6.20 o
  -7   2   2      203.00      196.34      6.27 o
  -6   2   2     1115.69     1075.85     15.87 o
  -5   2   2     1511.85     1476.11     18.97 o
  -4   2   2     4395.14     4308.75     49.20 o
  -3   2   2      620.76      606.28      7.41 o
  -2   2   2     1822.65     1801.07     19.35 o
  -1   2   2     1947.39     2031.91     23.38 o
   0   2   2    10332.70    10484.97    122.85 o
   1   2   2     1757.11     1864.99     16.81 o
   2   2   2     2039.48     2028.17     23.32 o
   3   2   2      732.11      729.84     11.87 o
   4   2   2     4106.54     4086.01     54.03 o
   5   2   2     1466.80     1429.08     20.01 o
   6   2   2     1286.47     1267.23     17.59 o
   7   2   2      155.20      152.92      3.84 o
   8   2   2      126.93      124.72     14.01 o
   9   2   2      180.25      187.59      8.41 o
  10   2   2      829.95      860.68     27.51 o
 -10   3   2       12.40       12.02      7.81 o
  -9   3   2      190.35      212.08      9.29 o
  -8   3   2      774.17      786.20     15.90 o
  -7   3   2     2472.48     2339.86     39.88 o
  -6   3   2      453.93      446.86      7.09 o
  -5   3   2      120.15      116.99      3.25 o
  -4   3   2      650.00      648.71      8.81 o
  -3   3   2     3915.17     3820.18     43.14 o
  -2   3   2     2919.63     2902.92     35.30 o
  -1   3   2     2224.51     2171.34     24.92 o
   0   3   2      333.99      364.18      4.22 o
   1   3   2     2368.77     2329.55     25.27 o
   2   3   2     3054.94     3039.24     32.53 o
   3   3   2     3979.99     3932.59     42.41 o
   4   3   2      790.15      767.40     27.27 o
   5   3   2       86.98       84.08      3.25 o
   6   3   2      459.02      456.55      7.31 o
   7   3   2     2492.42     2409.11     41.30 o
   8   3   2      870.40      841.26     16.57 o
   9   3   2      161.77      157.26      9.59 o
  10   3   2        9.99       16.29      7.30 o
 -10   4   2      223.72      235.12      9.66 o
  -9   4   2      476.21      490.21     13.15 o
  -8   4   2       58.92       57.22      4.87 o
  -7   4   2      172.05      157.35      6.79 o
  -6   4   2      285.71      288.26      6.27 o
  -5   4   2     2790.10     2756.27     35.56 o
  -4   4   2     2002.55     1971.37     24.57 o
  -3   4   2      796.24      808.80     10.53 o
  -2   4   2      354.50      331.44     18.71 o
  -1   4   2     5060.62     5276.56     63.22 o
   0   4   2     3402.53     3399.05     38.44 o
   1   4   2     4455.58     4608.57     48.84 o
   2   4   2      286.12      285.12      3.84 o
   3   4   2      869.22      875.88     10.39 o
   4   4   2     2082.40     2056.34     24.88 o
   5   4   2     2572.50     2531.63     36.12 o
   6   4   2      281.12      285.15      6.13 o
   7   4   2      150.50      140.74      4.57 o
   8   4   2       69.14       64.37      3.24 o
   9   4   2      458.52      458.35     16.84 o
  10   4   2      240.48      249.59     12.32 o
 -10   5   2       24.45       23.66      5.90 o
  -9   5   2      109.57      110.40      6.86 o
  -8   5   2      920.23      920.80     21.23 o
  -7   5   2      666.78      650.36     15.08 o
  -6   5   2     1056.40     1028.21     17.41 o
  -5   5   2      598.84      591.53      7.84 o
  -4   5   2     1030.96     1045.58     14.84 o
  -3   5   2      793.20      785.96      9.71 o
  -2   5   2     5947.71     6013.48     71.86 o
  -1   5   2     1407.95     1475.36     19.85 o
   0   5   2      667.65      725.50      9.71 o
   1   5   2     1289.00     1355.42     15.58 o
   2   5   2     6003.00     6163.44     70.66 o
   3   5   2      806.06      810.94     10.82 o
   4   5   2     1213.30     1202.89     16.86 o
   5   5   2      555.29      573.36     10.87 o
   6   5   2     1038.09     1027.90     20.00 o
   7   5   2      646.75      660.21     13.38 o
   8   5   2     1005.74      977.44     19.17 o
   9   5   2      133.80      151.12      6.79 o
  10   5   2       17.48       22.85      6.86 o
 -10   6   2       71.32       67.10      6.86 o
  -9   6   2      680.56      706.81     18.40 o
  -8   6   2       15.14       14.67      5.75 o
  -7   6   2      271.61      282.58      7.75 o
  -6   6   2       27.45       22.93      3.54 o
  -5   6   2     3128.43     3061.00     41.64 o
  -4   6   2      244.79      246.40      4.80 o
  -3   6   2      600.34      600.98      8.44 o
  -2   6   2      123.55      132.13      3.02 o
  -1   6   2     4281.44     4284.51     56.13 o
   0   6   2      146.05      161.39      2.95 o
   1   6   2     4016.36     3983.87     42.89 o
   2   6   2       85.57       95.52      3.10 o
   3   6   2      686.91      697.10     10.29 o
   4   6   2      309.57      296.92      5.83 o
   5   6   2     3077.21     3034.24     43.50 o
   6   6   2       12.26       10.91      3.32 o
   7   6   2      233.77      230.14      6.35 o
   8   6   2        2.68        7.45      4.20 o
   9   6   2      645.81      644.87     17.14 o
  10   6   2       67.66       58.54      8.85 o
 -10   7   2       54.98       44.02      6.34 o
  -9   7   2       29.88       27.20      6.41 o
  -8   7   2     1138.01     1182.88     27.32 o
  -7   7   2        0.87       -2.06      4.05 o
  -6   7   2     1171.39     1194.63     22.08 o
  -5   7   2       71.75       69.61      3.32 o
  -4   7   2     1532.89     1511.51     21.25 o
  -3   7   2       22.50       25.73      2.36 o
  -2   7   2     4011.66     4060.28     53.26 o
  -1   7   2      232.78      215.65      4.13 o
   0   7   2       35.61       43.94      1.84 o
   1   7   2      292.52      270.91      5.02 o
   2   7   2     3911.03     3913.54     42.89 o
   3   7   2       29.44       28.24      1.70 o
   4   7   2     1587.15     1612.21     22.23 o
   5   7   2       82.76       79.57      3.24 o
   6   7   2     1106.95     1100.95     23.48 o
   7   7   2        2.10        4.42      4.50 o
   8   7   2     1233.14     1227.76     28.00 o
   9   7   2       45.26       53.67      6.49 o
  -9   8   2      437.56      448.90     15.58 o
  -8   8   2       94.99      100.14      7.74 o
  -7   8   2       40.87       41.58      4.28 o
  -6   8   2       84.58       86.87      5.31 o
  -5   8   2     2311.65     2257.59     37.77 o
  -4   8   2      294.13      296.98      5.76 o
  -3   8   2      531.33      551.09      9.09 o
  -2   8   2      472.30      464.09      7.76 o
  -1   8   2     3146.84     3210.41     43.02 o
   0   8   2     1660.20     1648.24     20.25 o
   1   8   2     3127.80     3264.34     38.44 o
   2   8   2      390.17      380.17      6.28 o
   3   8   2      547.91      557.13      8.65 o
   4   8   2      322.85      335.93      6.94 o
   5   8   2     2294.50     2224.86     42.68 o
   6   8   2       47.82       43.50      4.79 o
   7   8   2       31.22       33.18      4.87 o
   8   8   2      108.00      123.74      6.93 o
   9   8   2      386.69      338.97     12.62 o
  -9   9   2       28.65       28.82      6.71 o
  -8   9   2      900.39      903.68     23.30 o
  -7   9   2      305.39      317.20     11.81 o
  -6   9   2      262.60      268.83      7.82 o
  -5   9   2        9.49        8.26      3.91 o
  -4   9   2      412.12      385.53      7.68 o
  -3   9   2      654.60      635.77     10.35 o
  -2   9   2     3062.89     3037.32     41.64 o
  -1   9   2       13.58       15.70      2.29 o
   0   9   2       60.22       56.63      2.51 o
   1   9   2        3.29        5.60      2.29 o
   2   9   2     3115.07     3147.71     37.90 o
   3   9   2      694.50      665.71      9.54 o
   4   9   2      453.89      420.76      9.97 o
   5   9   2       20.89       13.71      4.20 o
   6   9   2      260.61      280.27      9.22 o
   7   9   2      282.39      281.31     11.66 o
   8   9   2      961.92      948.64     24.19 o
   9   9   2       47.70       47.04      7.96 o
  -9  10   2      304.85      263.67     20.51 o
  -8  10   2      126.72      151.63      8.85 o
  -7  10   2        2.50        6.12      5.23 o
  -6  10   2      616.31      609.71     16.70 o
  -5  10   2     1762.12     1776.79     32.15 o
  -4  10   2      537.66      516.56     10.64 o
  -3  10   2       37.16       35.09      3.10 o
  -2  10   2      209.55      205.43      5.17 o
  -1  10   2     1033.23     1038.31     14.23 o
   0  10   2     1314.74     1380.68     18.55 o
   1  10   2      947.84      963.15     13.33 o
   2  10   2      187.68      183.49      3.98 o
   3  10   2       41.42       39.59      5.60 o
   4  10   2      566.95      545.37     11.60 o
   5  10   2     1692.85     1650.45     33.93 o
   6  10   2      600.78      579.60     15.37 o
   7  10   2        2.18        0.29      5.82 o
   8  10   2      126.88      131.12     12.09 o
   9  10   2      271.74      191.25     20.81 o
  -8  11   2      307.24      278.65     12.18 o
  -7  11   2      187.20      202.04      9.00 o
  -6  11   2      152.18      154.89      7.89 o
  -5  11   2      147.89      143.61      7.74 o
  -4  11   2      266.55      274.45      7.67 o
  -3  11   2     1059.78     1097.20     18.00 o
  -2  11   2      867.95      885.95     13.39 o
  -1  11   2      980.06      992.89     14.88 o
   0  11   2      325.77      341.66      6.42 o
   1  11   2     1017.56     1047.12     15.63 o
   2  11   2      868.04      886.10     14.06 o
   3  11   2     1027.36     1035.66     19.33 o
   4  11   2      347.34      358.11      9.08 o
   5  11   2      129.07      120.44      5.46 o
   6  11   2      123.50      121.83      8.63 o
   7  11   2      224.91      229.66     10.48 o
   8  11   2      361.25      344.55     15.06 o
  -7  12   2       16.49       16.29      6.49 o
  -6  12   2      775.33      842.86     23.66 o
  -5  12   2      222.25      222.07      9.22 o
  -4  12   2      620.48      647.27     14.19 o
  -3  12   2       48.14       45.64      4.20 o
  -2  12   2      169.13      167.38      5.09 o
   0  12   2     1320.14     1387.76     22.32 o
   1  12   2      259.43      251.87      5.46 o
   2  12   2      226.02      215.30      6.79 o
   3  12   2       82.74       89.74      5.53 o
   4  12   2      553.51      529.78     13.96 o
   5  12   2      181.81      181.24      8.11 o
   6  12   2      821.23      818.68     21.44 o
   7  12   2        5.48       10.25      6.19 o
   8  12   2       97.28       64.67     11.72 o
  -7  13   2      543.83      438.35     20.68 o
  -6  13   2       45.54       39.07      7.30 o
  -5  13   2       36.47       46.89      5.90 o
  -4  13   2      103.55      108.33      6.56 o
  -3  13   2     1267.69     1354.84     24.52 o
  -2  13   2       83.29       74.99      4.06 o
  -1  13   2      404.21      416.88      8.27 o
   0  13   2      280.81      301.32      7.31 o
   1  13   2      453.71      462.16     10.12 o
   2  13   2       88.50       97.71      6.34 o
   3  13   2     1263.37     1249.25     28.30 o
   4  13   2      123.59      118.07      7.15 o
   5  13   2       41.31       51.53      7.59 o
   6  13   2       47.03       40.92      7.45 o
   7  13   2      542.13      503.34     20.09 o
  -6  14   2      310.46      288.76     16.46 o
  -5  14   2        2.18        1.03      6.63 o
  -4  14   2      665.99      667.07     18.03 o
  -3  14   2       29.45       29.49      6.27 o
  -2  14   2       65.00       75.06      5.31 o
  -1  14   2        4.30        5.53      3.54 o
   0  14   2     1527.76     1574.84     28.25 o
   1  14   2        8.85       14.89      8.26 o
   2  14   2       47.28       54.71      6.34 o
   3  14   2       16.40       33.62      7.15 o
   4  14   2      637.00      641.36     18.92 o
   5  14   2        2.15       -3.02      7.81 o
   6  14   2      339.94      297.80     13.95 o
  -5  15   2       24.27       20.94      8.70 o
  -4  15   2       17.85       13.86      8.33 o
  -3  15   2      646.48      627.47     22.02 o
  -2  15   2       37.50       38.12      6.05 o
  -1  15   2      258.47      250.35      9.96 o
   0  15   2        3.55       -2.95      6.93 o
   1  15   2      192.19      175.79      8.85 o
   2  15   2       40.91       48.22      9.36 o
   3  15   2      688.31      684.99     23.65 o
   4  15   2       19.48       34.35      7.67 o
   5  15   2       18.05       10.91      9.07 o
  -3  16   2       12.39        9.36     10.76 o
  -2  16   2       26.64       14.01     10.25 o
  -1  16   2       89.43       87.53     15.12 o
   0  16   2     1023.75      943.08     29.45 o
   1  16   2       76.20       70.93      7.67 o
   2  16   2        9.85       -5.45      6.71 o
   3  16   2       21.15        9.21      6.27 o
   1  17   2       29.91       24.40     13.56 o
   1   0   3     1281.00     1430.31     12.48 o
   2   0   3     2943.08     2669.95     27.53 o
   3   0   3      640.84      663.28      8.16 o
   4   0   3     2246.36     2286.08     25.40 o
   5   0   3      152.85      155.46      2.58 o
   6   0   3      889.95      892.56     11.26 o
   7   0   3        1.29        7.89      3.61 o
   8   0   3     1501.54     1508.37     27.89 o
   9   0   3       80.21       91.06      5.09 o
  10   0   3       11.61       23.81      6.56 o
 -10   1   3       74.97       88.19      8.77 o
  -9   1   3      976.31     1010.13     20.72 o
  -8   1   3       93.17       96.53      5.09 o
  -7   1   3      112.14      102.29      5.61 o
  -6   1   3      186.90      194.28      4.57 o
  -5   1   3     5720.76     5698.55     69.37 o
  -4   1   3      693.36      714.52      9.19 o
  -3   1   3     2111.61     2197.29     23.88 o
  -2   1   3        8.43        9.51      0.88 o
  -1   1   3    13340.42    13135.18    145.57 o
   0   1   3     1822.85     1885.17     16.57 o
   1   1   3    13075.17    12994.23    127.66 o
   2   1   3        4.98        9.14      0.37 o
   3   1   3     2254.03     2279.09     28.65 o
   4   1   3      775.03      813.23     11.04 o
   5   1   3     5863.62     6018.71     69.04 o
   6   1   3      171.63      177.59      3.91 o
   7   1   3       70.86       66.66      2.80 o
   8   1   3      119.03      113.50      6.42 o
   9   1   3     1094.89     1095.36     21.62 o
  10   1   3       93.12       94.90      7.67 o
 -10   2   3      144.18      133.79      7.60 o
  -9   2   3      117.75      122.13      6.19 o
  -8   2   3     1315.98     1323.52     24.24 o
  -7   2   3      583.17      574.59     12.27 o
  -6   2   3      915.64      897.27     12.59 o
  -5   2   3      113.65      111.09      2.80 o
  -4   2   3     1227.32     1184.63     14.50 o
  -3   2   3     1838.20     1846.63     21.79 o
  -2   2   3     5111.26     4924.01     55.51 o
  -1   2   3     1257.60     1291.39     13.11 o
   0   2   3     3071.75     3069.16     32.55 o
   1   2   3     1398.77     1438.00     16.06 o
   2   2   3     5169.82     4953.04     59.97 o
   3   2   3     1652.02     1696.08     23.55 o
   4   2   3     1309.92     1296.44     20.01 o
   5   2   3      111.88      108.14      2.95 o
   6   2   3      749.09      794.16     13.54 o
   7   2   3      612.52      593.37     11.75 o
   8   2   3     1226.86     1189.14     25.49 o
   9   2   3       85.70       74.92      4.79 o
  10   2   3      119.41      132.82      7.60 o
 -10   3   3      324.59      356.39     16.31 o
  -9   3   3      605.41      631.59     17.36 o
  -8   3   3       99.25       99.78     13.05 o
  -7   3   3      105.91      110.18      5.53 o
  -6   3   3      827.85      806.77     11.55 o
  -5   3   3     3147.50     3075.51     36.09 o
  -4   3   3     1456.99     1411.35     17.27 o
  -3   3   3      659.38      652.15      8.08 o
  -2   3   3      609.28      619.54      8.16 o
  -1   3   3     4288.09     4222.43     48.09 o
   0   3   3     4089.65     4029.17     42.96 o
   1   3   3     3752.49     3745.22     37.69 o
   2   3   3      607.56      632.50      8.01 o
   3   3   3      627.16      645.91      9.85 o
   4   3   3     1358.73     1313.44     18.82 o
   5   3   3     3140.33     3084.84     42.17 o
   6   3   3      815.23      833.14     12.73 o
   7   3   3      140.33      146.41      4.35 o
   8   3   3       57.95       56.26      3.24 o
   9   3   3      725.08      764.27     23.58 o
  10   3   3      388.58      416.19     15.28 o
 -10   4   3       14.87       19.83      5.23 o
  -9   4   3      470.88      495.51     14.92 o
  -8   4   3      576.73      580.61     14.70 o
  -7   4   3     1269.90     1247.39     22.46 o
  -6   4   3      296.89      295.80      5.46 o
  -5   4   3      369.38      350.26      5.47 o
  -4   4   3      607.79      610.03      9.18 o
  -3   4   3     3448.64     3462.06     42.61 o
  -2   4   3     2589.46     2504.21     30.73 o
  -1   4   3     2028.12     2015.26     23.67 o
   0   4   3      267.03      259.28      3.77 o
   1   4   3     1892.17     1925.30     18.84 o
   2   4   3     2724.94     2750.84     30.01 o
   3   4   3     3810.55     3775.47     43.63 o
   4   4   3      552.94      556.04      9.02 o
   5   4   3      382.68      379.25      6.94 o
   6   4   3      329.48      341.77      7.24 o
   7   4   3     1380.96     1342.20     24.18 o
   8   4   3      574.68      560.58     12.19 o
   9   4   3      372.33      395.15     14.69 o
  10   4   3        6.11       14.30      7.74 o
 -10   5   3      517.60      517.71     17.65 o
  -9   5   3      472.90      489.01     14.40 o
  -8   5   3      258.41      254.21      8.78 o
  -7   5   3       74.77       69.76      4.35 o
  -6   5   3     1160.65     1106.03     19.20 o
  -5   5   3     1058.26     1013.97     14.60 o
  -4   5   3     2841.06     2797.60     34.48 o
  -3   5   3      832.56      841.77     12.16 o
  -2   5   3      568.47      558.26      7.55 o
  -1   5   3     1981.54     2080.56     26.07 o
   0   5   3     5426.93     5531.20     67.66 o
   1   5   3     2130.11     2218.12     24.75 o
   2   5   3      542.61      541.94      6.14 o
   3   5   3      803.17      833.60     10.15 o
   4   5   3     2667.54     2682.26     34.67 o
   5   5   3     1078.79     1037.43     16.24 o
   6   5   3     1182.90     1151.96     22.91 o
   7   5   3       85.93       87.01      3.54 o
   8   5   3      186.91      195.49      7.23 o
   9   5   3      383.36      422.92     15.65 o
  10   5   3      628.42      612.26     25.71 o
 -10   6   3       10.34       18.43      6.27 o
  -9   6   3      314.19      340.37     11.81 o
  -8   6   3      116.89      125.81      7.37 o
  -7   6   3     1502.99     1554.43     27.82 o
  -6   6   3      117.04      126.63      4.57 o
  -5   6   3        4.24        2.29      2.58 o
  -4   6   3       52.85       52.57      2.36 o
  -3   6   3     3929.11     3851.47     46.42 o
  -2   6   3       71.78       76.55      2.06 o
  -1   6   3     2433.99     2381.52     31.88 o
   0   6   3       23.52       19.39      1.77 o
   1   6   3     2657.57     2670.11     31.03 o
   2   6   3       31.50       36.64      4.87 o
   3   6   3     3637.43     3710.64     43.63 o
   4   6   3       68.85       71.75      3.17 o
   5   6   3        1.34        3.10      2.87 o
   6   6   3       73.31       73.22      5.24 o
   7   6   3     1555.23     1595.43     28.05 o
   8   6   3      161.71      146.86      5.38 o
   9   6   3      295.74      348.39     15.50 o
  10   6   3        3.44       -0.52     16.07 o
 -10   7   3      578.25      418.31     26.52 o
  -9   7   3       41.74       38.71      5.97 o
  -8   7   3      230.81      240.52      8.71 o
  -7   7   3       59.13       70.49      4.94 o
  -6   7   3     1520.56     1519.14     27.16 o
  -5   7   3       79.86       83.55      3.17 o
  -4   7   3     2599.18     2555.13     35.26 o
  -3   7   3      305.57      294.18      5.32 o
  -2   7   3      839.32      816.93     11.63 o
  -1   7   3      263.04      272.39     28.13 o
   0   7   3     4929.45     5101.26     61.38 o
   1   7   3      196.80      213.52      3.76 o
   2   7   3      981.18      986.04     11.72 o
   3   7   3      370.43      364.17      6.35 o
   4   7   3     2926.64     2925.10     42.36 o
   5   7   3       78.32       76.69      4.72 o
   6   7   3     1466.49     1476.12     30.79 o
   7   7   3       74.39       77.94      4.79 o
   8   7   3      255.60      283.41      9.37 o
   9   7   3       50.19       52.64      5.46 o
  -9   8   3      169.28      183.59     10.55 o
  -8   8   3       38.64       48.29      7.22 o
  -7   8   3     1199.90     1289.01     25.48 o
  -6   8   3      302.04      299.96      7.82 o
  -5   8   3       80.45       79.12      4.06 o
  -4   8   3      186.83      177.89      4.57 o
  -3   8   3     2764.16     2787.01     38.29 o
  -2   8   3      884.85      901.74     13.41 o
  -1   8   3     1571.18     1576.87     22.09 o
   0   8   3     1030.28     1086.89     14.98 o
   1   8   3     1644.48     1716.76     21.21 o
   2   8   3      822.17      840.18     10.29 o
   3   8   3     2502.56     2528.99     29.27 o
   4   8   3      160.51      158.61      5.39 o
   5   8   3       76.03       76.54      4.94 o
   6   8   3      297.01      285.19      8.04 o
   7   8   3     1123.51     1136.60     25.84 o
   8   8   3       42.73       48.44      5.46 o
   9   8   3      173.83      179.98     11.88 o
  -9   9   3      110.73      107.81      7.82 o
  -8   9   3       62.24       78.45      7.23 o
  -7   9   3       41.40       36.20      5.75 o
  -6   9   3      685.88      696.64     14.49 o
  -5   9   3      443.85      462.41     10.41 o
  -4   9   3     1343.08     1323.14     20.77 o
  -3   9   3       57.00       64.52      3.32 o
  -2   9   3      269.58      269.50      5.76 o
  -1   9   3      192.94      205.06      5.09 o
   0   9   3     3175.82     3235.75     41.83 o
   1   9   3      253.37      263.14      4.80 o
   2   9   3      291.26      279.13      4.58 o
   3   9   3       94.77       97.79      4.42 o
   4   9   3     1413.49     1342.19     23.30 o
   5   9   3      367.60      368.86     10.26 o
   6   9   3      699.41      670.88     15.82 o
   7   9   3       77.25       70.34      5.38 o
   8   9   3       57.34       65.40      7.52 o
   9   9   3       70.80       58.62      8.33 o
  -9  10   3       60.06       61.27     12.61 o
  -8  10   3      211.46      221.31     10.03 o
  -7  10   3      788.82      829.77     23.88 o
  -6  10   3      421.40      428.40     10.78 o
  -5  10   3       59.75       58.62      4.20 o
  -4  10   3      234.22      223.58      5.46 o
  -3  10   3     1484.99     1484.68     23.75 o
  -2  10   3      997.17     1016.53     16.37 o
  -1  10   3      544.11      566.74      8.72 o
   0  10   3      190.40      198.84      4.80 o
   1  10   3      553.81      577.56      8.87 o
   2  10   3      949.68      959.36     14.22 o
   3  10   3     1426.51     1395.84     24.93 o
   4  10   3      275.83      256.46      7.60 o
   5  10   3       52.27       63.26      4.79 o
   6  10   3      467.19      455.14     13.15 o
   7  10   3      827.17      814.81     23.81 o
   8  10   3      212.81      193.28      9.22 o
   9  10   3       42.79       24.92      7.15 o
  -8  11   3      150.43      122.65     12.24 o
  -7  11   3      109.51      114.15      8.92 o
  -6  11   3      198.50      204.86      9.15 o
  -5  11   3      610.63      620.04     13.74 o
  -4  11   3      503.64      528.23     11.52 o
  -3  11   3      390.70      390.68      8.34 o
  -2  11   3      176.59      178.67      4.87 o
  -1  11   3      924.97      968.98     14.73 o
   0  11   3      782.37      814.13     14.50 o
   1  11   3     1015.14     1076.83     16.22 o
   2  11   3      186.70      190.12      5.31 o
   3  11   3      440.67      430.13      9.90 o
   4  11   3      470.28      454.45     12.26 o
   5  11   3      577.19      569.87     16.40 o
   6  11   3      199.68      201.84      8.56 o
   7  11   3      104.42      108.11      9.59 o
   8  11   3      117.34      112.02      8.41 o
  -7  12   3       96.27       94.31     10.10 o
  -6  12   3      469.60      456.65     16.39 o
  -5  12   3        5.01       -5.53      5.53 o
  -4  12   3      452.50      446.33     10.93 o
  -3  12   3      258.40      267.13      6.49 o
  -2  12   3     1534.46     1603.03     24.26 o
  -1  12   3      256.70      258.65      6.05 o
   0  12   3       42.37       44.09      3.39 o
   1  12   3      271.06      260.73      5.90 o
   2  12   3     1342.76     1337.84     29.50 o
   3  12   3      318.92      323.58     11.29 o
   4  12   3      525.31      516.86     14.92 o
   5  12   3        2.63        2.58      7.15 o
   6  12   3      395.51      397.46     13.95 o
   7  12   3      127.33      137.54      9.51 o
  -7  13   3       32.62       32.44     11.35 o
  -6  13   3       59.58       49.40      8.41 o
  -5  13   3      605.02      621.86     17.21 o
  -4  13   3      203.61      216.44      8.63 o
  -3  13   3       86.10       96.08      5.31 o
  -2  13   3       67.94       80.07      4.72 o
  -1  13   3      602.18      627.21     11.60 o
   0  13   3       71.38       76.24      4.72 o
   1  13   3      612.00      613.49     13.67 o
   2  13   3       51.84       46.23      7.37 o
   3  13   3      122.83      131.20      8.70 o
   4  13   3      185.14      177.33      8.63 o
   5  13   3      596.13      591.03     17.14 o
   6  13   3       65.86       67.54      7.45 o
   7  13   3       41.27       31.78     10.40 o
  -6  14   3      352.61      316.78     14.39 o
  -5  14   3       77.18       71.89      7.74 o
  -4  14   3      302.07      315.18     13.50 o
  -3  14   3        9.51       10.84      5.60 o
  -2  14   3     1439.68     1469.40     25.94 o
  -1  14   3       29.87       30.45      6.27 o
   0  14   3        0.54        3.02      5.09 o
   1  14   3       26.20       34.50      6.63 o
   2  14   3     1462.89     1451.97     33.73 o
   3  14   3       15.98       12.16      7.08 o
   4  14   3      311.34      319.62     12.91 o
   5  14   3       69.77       77.86      8.11 o
   6  14   3      427.91      365.30     16.98 o
  -5  15   3      462.95      440.51     32.56 o
  -4  15   3       58.66       49.25      7.74 o
  -3  15   3       52.37       53.16      6.86 o
  -2  15   3      172.45      168.32     11.14 o
  -1  15   3      363.02      361.61     11.29 o
   0  15   3       42.72       52.79      6.34 o
   1  15   3      447.02      445.09     18.75 o
   2  15   3      152.37      144.78      9.59 o
   3  15   3       34.71       27.20      7.15 o
   4  15   3       27.68       30.37      9.36 o
   5  15   3      392.77      349.16     26.72 o
  -3  16   3      105.41       67.55     12.09 o
  -2  16   3      733.57      649.59     28.75 o
  -1  16   3       27.21       34.50      9.58 o
   0  16   3       35.08       33.62      6.78 o
   1  16   3       23.70       18.95      7.81 o
   2  16   3      668.04      643.60     22.32 o
   3  16   3      160.29      138.29      9.81 o
   1  17   3      243.74      145.78     14.31 o
   0   0   4    13012.20    12452.35    173.58 o
   1   0   4      112.60      135.38      1.55 o
   2   0   4      135.04      168.15      2.36 o
   3   0   4      418.95      393.90      5.10 o
   4   0   4     1843.62     1730.58     18.22 o
   5   0   4       24.07       25.58      0.81 o
   6   0   4      761.49      743.65     11.47 o
   7   0   4       63.77       77.50      3.76 o
   8   0   4      102.25      106.49      4.50 o
   9   0   4       29.90       35.02      5.31 o
  10   0   4      458.51      478.40     17.06 o
 -10   1   4      153.00      155.92      8.11 o
  -9   1   4      423.43      441.76     11.22 o
  -8   1   4      152.60      154.01      5.83 o
  -7   1   4     2851.07     2714.91     45.85 o
  -6   1   4      697.31      674.52     10.43 o
  -5   1   4       27.63       30.74      1.99 o
  -4   1   4      806.60      785.76     10.38 o
  -3   1   4    10660.48    10630.35    117.47 o
  -2   1   4      274.81      282.30      3.25 o
  -1   1   4     2337.46     2237.37     23.04 o
   0   1   4     2016.57     1909.72     19.22 o
   1   1   4     2584.56     2447.80     24.10 o
   2   1   4      344.55      341.60      5.55 o
   3   1   4    10621.72    10518.01    135.58 o
   4   1   4      882.36      868.11     12.83 o
   5   1   4       38.21       44.09      1.92 o
   6   1   4      675.13      671.34     11.02 o
   7   1   4     2926.73     2839.23     47.81 o
   8   1   4      125.57      127.96      5.46 o
   9   1   4      393.54      393.72     11.00 o
  10   1   4      127.75      138.57      8.78 o
 -10   2   4      595.86      638.14     21.05 o
  -9   2   4      216.71      234.46      8.34 o
  -8   2   4      340.05      351.52      9.30 o
  -7   2   4      137.57      135.42      4.72 o
  -6   2   4     2289.55     2256.99     29.45 o
  -5   2   4      410.44      412.59      6.06 o
  -4   2   4     1678.15     1659.81     20.13 o
  -3   2   4      781.96      769.67      8.97 o
  -2   2   4     1069.56     1073.77     11.02 o
  -1   2   4     1176.92     1142.33     11.72 o
   0   2   4     5895.93     5625.21     60.57 o
   1   2   4     1234.59     1199.77     12.78 o
   2   2   4     1194.03     1187.52     12.67 o
   3   2   4      703.56      670.31     11.04 o
   4   2   4     1682.49     1634.74     25.12 o
   5   2   4      405.56      410.58      7.83 o
   6   2   4     2242.54     2273.54     33.55 o
   7   2   4      191.15      172.86      7.97 o
   8   2   4      308.10      311.62      7.82 o
   9   2   4      243.00      240.68      7.30 o
  10   2   4      550.76      584.63     19.06 o
 -10   3   4       28.18       23.96      6.86 o
  -9   3   4      114.45      113.42      7.60 o
  -8   3   4      411.73      438.45     10.41 o
  -7   3   4      654.89      692.06     14.42 o
  -6   3   4      626.11      627.33      8.95 o
  -5   3   4      636.10      622.36      8.58 o
  -4   3   4      884.56      881.28     10.60 o
  -3   3   4     3653.24     3576.75     41.26 o
  -2   3   4     3100.40     3000.70     34.36 o
  -1   3   4     2529.89     2490.74     26.90 o
   0   3   4     2013.21     2092.88     24.76 o
   1   3   4     2682.23     2674.56     29.51 o
   2   3   4     2882.40     2878.90     31.35 o
   3   3   4     3465.48     3371.09     45.44 o
   4   3   4      842.84      830.20     12.45 o
   5   3   4      743.39      759.74     12.21 o
   6   3   4      588.05      584.55      9.17 o
   7   3   4      684.65      698.80     12.20 o
   8   3   4      371.60      389.66     11.37 o
   9   3   4      139.95      145.15      6.05 o
  10   3   4       28.58       29.93      5.82 o
 -10   4   4      437.36      422.54     16.24 o
  -9   4   4      545.36      588.65     17.36 o
  -8   4   4      102.06      109.58      5.97 o
  -7   4   4      257.25      253.57      7.08 o
  -6   4   4     1546.00     1518.98     21.09 o
  -5   4   4     2317.88     2286.68     28.21 o
  -4   4   4      659.72      667.64      8.29 o
  -3   4   4      560.26      562.85      8.21 o
  -2   4   4      624.67      626.11      8.30 o
  -1   4   4     3093.86     3006.73     33.45 o
   0   4   4     2753.08     2697.86     31.43 o
   1   4   4     3544.86     3533.48     40.34 o
   2   4   4      595.95      606.41      7.41 o
   3   4   4      598.24      601.71      7.48 o
   4   4   4      648.11      657.75     10.51 o
   5   4   4     2489.65     2493.95     35.11 o
   6   4   4     1474.82     1475.25     24.57 o
   7   4   4      242.91      259.53      5.76 o
   8   4   4       97.08      101.10      4.28 o
   9   4   4      561.66      569.26     15.29 o
  10   4   4      426.04      443.86     15.80 o
 -10   5   4        8.30        5.09      7.15 o
  -9   5   4       97.09      119.24      8.55 o
  -8   5   4      999.55     1015.91     23.39 o
  -7   5   4      384.31      380.03      9.08 o
  -6   5   4      773.81      752.31     13.98 o
  -5   5   4      346.48      338.66      6.28 o
  -4   5   4     1257.43     1257.81     16.71 o
  -3   5   4     1762.23     1751.42     24.15 o
  -2   5   4     3738.36     3742.85     45.47 o
  -1   5   4     1481.56     1535.98     18.49 o
   0   5   4      689.89      738.73      9.56 o
   1   5   4     1456.26     1520.78     15.50 o
   2   5   4     3551.47     3564.58     36.95 o
   3   5   4     1826.58     1826.71     21.93 o
   4   5   4     1195.60     1193.31     17.89 o
   5   5   4      445.69      411.46     12.63 o
   6   5   4      729.39      738.32     13.31 o
   7   5   4      338.95      342.53      8.05 o
   8   5   4      987.98      990.11     19.98 o
   9   5   4      115.85      135.32      9.37 o
  10   5   4       10.65       16.00      7.37 o
 -10   6   4        2.72        2.29      5.75 o
  -9   6   4      584.69      649.43     17.95 o
  -8   6   4       62.34       60.75      5.97 o
  -7   6   4       45.77       46.01      4.57 o
  -6   6   4      192.32      198.17      5.90 o
  -5   6   4     2687.89     2694.80     36.15 o
  -4   6   4      308.79      319.49      5.32 o
  -3   6   4      534.00      498.41      7.39 o
  -2   6   4      157.71      168.16      8.34 o
  -1   6   4     3308.71     3360.50     44.25 o
   0   6   4        3.96        7.52      1.25 o
   1   6   4     3382.90     3440.05     39.37 o
   2   6   4      211.45      217.38      3.32 o
   3   6   4      488.97      454.07      6.28 o
   4   6   4      198.09      246.91     18.82 o
   5   6   4     2636.79     2607.37     37.78 o
   6   6   4      213.73      221.50      6.64 o
   7   6   4       77.05       82.66      5.60 o
   8   6   4       74.44       77.57      4.57 o
   9   6   4      619.94      650.48     22.31 o
  10   6   4       15.75        4.94      7.59 o
 -10   7   4        6.28       -4.94      9.73 o
  -9   7   4      115.00      127.14      8.70 o
  -8   7   4     1010.53     1063.99     23.83 o
  -7   7   4       67.52       67.25      4.87 o
  -6   7   4      697.27      707.00     14.34 o
  -5   7   4      251.62      251.51      5.83 o
  -4   7   4      841.89      815.22     12.51 o
  -3   7   4      406.00      393.33      6.87 o
  -2   7   4     4578.96     4654.02     60.78 o
  -1   7   4      370.70      370.15      6.13 o
   0   7   4        2.00        6.86      2.73 o
   1   7   4      382.29      409.19      6.06 o
   2   7   4     4724.96     4841.30     50.15 o
   3   7   4      347.96      331.24      5.61 o
   4   7   4      816.27      793.28     12.21 o
   5   7   4      262.99      261.20      7.45 o
   6   7   4      835.33      807.89     17.46 o
   7   7   4       83.26       80.52      4.79 o
   8   7   4      893.62      874.37     21.01 o
   9   7   4       81.86       77.13      6.27 o
  -9   8   4      619.68      618.67     20.02 o
  -8   8   4      167.84      159.17      9.74 o
  -7   8   4      180.08      185.60      6.79 o
  -6   8   4      278.46      302.65      8.34 o
  -5   8   4     1910.20     1895.74     29.81 o
  -4   8   4      366.41      348.25      6.79 o
  -3   8   4      339.56      331.70      6.28 o
  -2   8   4      728.12      730.94     11.40 o
  -1   8   4     1893.18     1902.59     26.89 o
   0   8   4       42.30       61.20      2.95 o
   1   8   4     1930.33     1954.17     22.95 o
   2   8   4      836.58      816.23     11.55 o
   3   8   4      296.97      290.87      5.91 o
   4   8   4      330.21      319.02      7.31 o
   5   8   4     1839.50     1740.86     30.25 o
   6   8   4      319.83      336.44      9.60 o
   7   8   4      210.49      207.46      8.04 o
   8   8   4      141.01      130.25      6.27 o
   9   8   4      614.84      603.44     25.71 o
  -9   9   4       78.36       71.60      7.23 o
  -8   9   4      406.82      425.60     14.84 o
  -7   9   4      113.41      117.77      6.71 o
  -6   9   4      747.43      762.89     15.75 o
  -5   9   4       92.26       96.53      4.87 o
  -4   9   4      866.67      863.93     14.36 o
  -3   9   4      260.35      276.03      6.13 o
  -2   9   4     1994.55     1977.10     27.84 o
  -1   9   4      718.00      724.04     11.76 o
   0   9   4       15.49       16.88      2.51 o
   1   9   4      629.76      627.42      9.17 o
   2   9   4     1970.29     1923.19     23.75 o
   3   9   4      251.32      243.40      6.35 o
   4   9   4      830.58      795.27     15.46 o
   5   9   4       97.66       92.48      4.50 o
   6   9   4      806.64      786.96     18.93 o
   7   9   4       99.61       96.97      6.19 o
   8   9   4      375.91      399.42     15.80 o
   9   9   4       95.73       66.44      6.93 o
  -8  10   4       99.38       98.37     12.09 o
  -7  10   4      228.47      228.49     10.26 o
  -6  10   4      107.38      120.87      6.64 o
  -5  10   4      614.93      609.90     13.08 o
  -4  10   4      688.25      702.44     12.64 o
  -3  10   4      416.71      429.08      8.35 o
  -2  10   4      211.57      212.58      5.09 o
  -1  10   4     1373.95     1485.39     21.44 o
   0  10   4      963.33     1003.33     14.00 o
   1  10   4     1410.15     1497.89     21.37 o
   2  10   4      196.66      185.41      4.43 o
   3  10   4      449.81      473.91     10.71 o
   4  10   4      699.20      645.39     15.45 o
   5  10   4      633.53      594.43     15.37 o
   6  10   4       79.09       80.15      6.93 o
   7  10   4      202.50      195.12      9.07 o
   8  10   4      104.83      107.15      8.55 o
  -8  11   4      121.34       98.97     10.40 o
  -7  11   4      753.25      766.25     28.31 o
  -6  11   4      307.46      302.73     10.41 o
  -5  11   4      153.64      163.45      6.79 o
  -4  11   4      241.90      237.82      7.75 o
  -3  11   4      916.49      918.82     16.06 o
  -2  11   4      626.24      642.41     10.35 o
  -1  11   4      219.37      221.43      5.31 o
   0  11   4       78.85       72.63      3.17 o
   1  11   4      257.22      250.32      6.86 o
   2  11   4      581.74      583.02     14.78 o
   3  11   4      943.39      925.80     20.72 o
   4  11   4      229.63      222.75      8.34 o
   5  11   4      207.04      211.44      9.52 o
   6  11   4      302.71      302.43     10.70 o
   7  11   4      746.73      771.77     23.88 o
   8  11   4      105.44       82.15      7.52 o
  -7  12   4       49.89       52.86      9.44 o
  -6  12   4      236.62      244.28     13.65 o
  -5  12   4      223.15      238.08      9.37 o
  -4  12   4     1225.92     1253.73     28.81 o
  -3  12   4      124.55      119.99      4.65 o
  -2  12   4      105.55      115.71      4.28 o
  -1  12   4      378.06      402.83      7.90 o
   0  12   4     2123.69     2186.38     35.33 o
   1  12   4      441.23      449.09     10.12 o
   2  12   4      110.82      114.82      7.89 o
   3  12   4      115.12       95.36      8.70 o
   4  12   4     1150.09     1137.03     26.21 o
   5  12   4      261.09      266.00     11.14 o
   6  12   4      242.23      245.10     11.44 o
   7  12   4       42.18       42.98      8.48 o
  -7  13   4      279.09      227.85     21.84 o
  -6  13   4       93.88       98.22      8.77 o
  -5  13   4        1.64        4.50     10.69 o
  -4  13   4       80.43       85.31      5.83 o
  -3  13   4      483.94      495.33     13.15 o
  -2  13   4      118.36      130.17      5.09 o
  -1  13   4      302.89      316.10      8.27 o
   0  13   4       18.40       22.78      4.64 o
   1  13   4      336.68      363.97      9.89 o
   2  13   4      102.85      114.74      9.44 o
   3  13   4      437.77      451.01     13.36 o
   4  13   4       59.69       61.42      7.89 o
   5  13   4        3.63       -2.87      7.15 o
   6  13   4       89.18       93.06      8.41 o
   7  13   4      341.18      285.62     25.09 o
  -6  14   4      521.96      477.08     31.24 o
  -5  14   4       13.00       17.47      7.37 o
  -4  14   4      796.98      845.63     27.28 o
  -3  14   4      145.43      157.54      8.04 o
  -2  14   4      172.98      181.46      7.45 o
  -1  14   4       63.98       64.29      5.97 o
   0  14   4     1379.83     1453.77     35.94 o
   1  14   4       68.52       66.88      7.45 o
   2  14   4      189.67      199.61     10.11 o
   3  14   4      164.32      169.57      9.74 o
   4  14   4      869.81      871.59     26.25 o
   5  14   4       13.66        6.93      6.78 o
   6  14   4      468.04      396.88     29.68 o
  -4  15   4       32.64       27.72      7.45 o
  -3  15   4      440.96      407.26     19.27 o
  -2  15   4       25.73       21.45      5.90 o
  -1  15   4      278.86      273.76      9.74 o
   0  15   4      112.37      122.19      7.23 o
   1  15   4      271.71      288.29     10.48 o
   2  15   4       12.70       38.48      9.80 o
   3  15   4      417.32      423.62     15.80 o
   4  15   4       28.02       30.52      7.45 o
   5  15   4       30.52       24.70     11.06 o
  -3  16   4       98.27       64.15      8.33 o
  -2  16   4       82.11       72.04      8.18 o
  -1  16   4       83.88       82.29     11.21 o
   0  16   4      335.68      347.47     15.94 o
   1  16   4       98.55       81.04      8.92 o
   2  16   4       61.74       71.22      8.55 o
   3  16   4       93.46       58.47      8.04 o
   1   0   5        9.23       10.84      0.59 o
   2   0   5     6034.66     5951.88     59.81 o
   3   0   5       67.14       88.80      1.77 o
   4   0   5      277.74      258.91      3.54 o
   5   0   5      373.86      390.03      6.13 o
   6   0   5      743.61      734.40     12.28 o
   7   0   5       55.11       54.64      3.39 o
   8   0   5      568.12      582.82     15.07 o
   9   0   5       26.18       29.05      5.82 o
  10   0   5        0.91       -1.40      4.05 o
 -10   1   5       51.34       43.20      6.19 o
  -9   1   5     1104.76     1115.53     26.65 o
  -8   1   5      404.90      417.10     10.19 o
  -7   1   5      264.36      266.86      6.27 o
  -6   1   5      486.71      471.21      7.46 o
  -5   1   5     4671.35     4551.63     59.30 o
  -4   1   5      296.20      274.96      4.43 o
  -3   1   5      410.47      406.32      4.95 o
  -2   1   5     4301.26     4371.41     42.46 o
  -1   1   5     6378.58     6245.13     62.88 o
   0   1   5        7.86       10.91      0.66 o
   1   1   5     6218.48     5926.71     56.76 o
   2   1   5     4357.27     4345.74     44.62 o
   3   1   5      396.14      374.85      4.81 o
   4   1   5      261.44      233.18      3.99 o
   5   1   5     4524.57     4541.47     56.60 o
   6   1   5      489.95      474.10      7.39 o
   7   1   5      265.51      260.22      7.01 o
   8   1   5      366.72      390.09     12.40 o
   9   1   5     1060.59     1055.47     20.87 o
  10   1   5       24.58       30.81      7.59 o
 -10   2   5        5.16        4.57      5.68 o
  -9   2   5      152.20      152.38      6.20 o
  -8   2   5     1043.70     1032.71     20.80 o
  -7   2   5      268.29      262.73      7.31 o
  -6   2   5     1081.70     1052.90     14.60 o
  -5   2   5      577.97      585.46      8.36 o
  -4   2   5     1980.81     1924.79     23.36 o
  -3   2   5      857.61      867.44      9.64 o
  -2   2   5     4750.30     4628.60     46.76 o
  -1   2   5     1331.21     1339.92     14.41 o
   0   2   5      225.74      243.00      3.03 o
   1   2   5     1108.67     1207.63     14.30 o
   2   2   5     4660.94     4536.01     45.73 o
   3   2   5     1051.54      959.73     31.94 o
   4   2   5     1985.58     1921.93     29.41 o
   5   2   5      563.47      596.13     11.02 o
   6   2   5     1145.81     1180.59     18.01 o
   7   2   5      272.86      270.19      5.98 o
   8   2   5     1130.58     1137.43     21.85 o
   9   2   5      213.24      216.45      7.52 o
  10   2   5        9.54       10.03      6.12 o
 -10   3   5      262.59      264.15     13.21 o
  -9   3   5      393.71      431.43     11.66 o
  -8   3   5      316.68      334.28      8.86 o
  -7   3   5       71.10       80.37      4.06 o
  -6   3   5      629.01      632.02      9.39 o
  -5   3   5      936.53      954.90     12.45 o
  -4   3   5     1250.07     1268.64     14.19 o
  -3   3   5     1025.43     1001.29     12.70 o
  -2   3   5      905.01      912.76     10.25 o
  -1   3   5     2322.13     2207.15     24.59 o
   0   3   5     2394.19     2323.07     25.61 o
   1   3   5     2583.19     2418.73     30.15 o
   2   3   5      858.15      879.54      9.43 o
   3   3   5     1138.20     1110.92     14.56 o
   4   3   5     1256.13     1221.00     19.91 o
   5   3   5      924.94      960.91     16.59 o
   6   3   5      609.97      627.67      9.83 o
   7   3   5       78.51       83.91      3.17 o
   8   3   5      337.54      347.96      8.93 o
   9   3   5      313.36      318.75     10.63 o
  10   3   5      188.83      174.08      9.15 o
 -10   4   5      103.46      107.51      8.55 o
  -9   4   5      100.51      114.89      8.11 o
  -8   4   5      777.79      810.87     19.89 o
  -7   4   5     1092.48     1082.93     18.00 o
  -6   4   5      731.25      689.97     10.58 o
  -5   4   5       62.87       62.23      2.58 o
  -4   4   5     1513.70     1527.96     19.19 o
  -3   4   5     2889.67     2811.04     35.97 o
  -2   4   5     2356.87     2339.31     28.12 o
  -1   4   5     1475.11     1432.93     15.59 o
   0   4   5      534.95      539.59      7.18 o
   1   4   5     1548.51     1483.67     17.01 o
   2   4   5     2276.59     2249.92     23.53 o
   3   4   5     2732.68     2689.54     29.86 o
   4   4   5     1427.51     1445.44     21.03 o
   5   4   5       55.43       72.85      3.24 o
   6   4   5      735.97      714.25     13.46 o
   7   4   5     1048.94     1059.11     18.07 o
   8   4   5      750.04      743.57     18.41 o
   9   4   5      171.87      165.96      6.12 o
  10   4   5       85.95       90.33     10.18 o
 -10   5   5      678.37      632.17     22.09 o
  -9   5   5       85.45       86.86      7.01 o
  -8   5   5      242.91      268.28      9.89 o
  -7   5   5      391.56      403.59      9.52 o
  -6   5   5     1266.75     1288.06     20.76 o
  -5   5   5      397.94      387.33      7.09 o
  -4   5   5     1846.58     1824.73     23.83 o
  -3   5   5      736.88      716.77     10.44 o
  -2   5   5      492.35      497.36      7.17 o
  -1   5   5      963.36      945.01     12.91 o
   0   5   5     5013.70     5034.42     57.14 o
   1   5   5      908.16      920.45      9.72 o
   2   5   5      458.69      460.50      5.92 o
   3   5   5      801.40      780.09      9.26 o
   4   5   5     1982.47     1975.49     25.71 o
   5   5   5      394.55      396.11      7.68 o
   6   5   5     1215.60     1232.69     22.16 o
   7   5   5      414.04      421.13      8.49 o
   8   5   5      290.84      278.88      7.31 o
   9   5   5      140.44      132.68      6.05 o
  10   5   5      565.12      614.33     26.07 o
 -10   6   5      180.22      163.45      9.66 o
  -9   6   5       95.60      106.85      8.11 o
  -8   6   5       22.40       21.67      5.09 o
  -7   6   5     1189.14     1222.11     22.82 o
  -6   6   5      169.23      168.64      5.46 o
  -5   6   5       23.91       30.30      3.10 o
  -4   6   5      390.74      392.44      6.57 o
  -3   6   5     3120.14     3085.45     41.64 o
  -2   6   5       86.30       88.87      2.36 o
  -1   6   5     1314.55     1275.42     19.11 o
   0   6   5      942.61      964.34     12.24 o
   1   6   5     1092.99     1099.67     12.77 o
   2   6   5       57.54       71.08      2.06 o
   3   6   5     3434.98     3431.86     39.00 o
   4   6   5      399.22      391.43      6.50 o
   5   6   5       16.79       12.31      3.10 o
   6   6   5      175.74      177.42      4.87 o
   7   6   5     1178.25     1190.79     25.78 o
   8   6   5        3.20        8.18      2.87 o
   9   6   5      138.70      136.14     19.99 o
  10   6   5      180.16      132.47     11.88 o
  -9   7   5       39.72       31.41      6.34 o
  -8   7   5       77.95       85.90      5.31 o
  -7   7   5      340.81      380.52      9.89 o
  -6   7   5     1033.96     1036.50     19.84 o
  -5   7   5       73.62       81.55      3.47 o
  -4   7   5     2034.20     1958.87     27.77 o
  -3   7   5      518.91      520.08      8.72 o
  -2   7   5      710.97      688.67     10.58 o
  -1   7   5      588.10      602.34      9.62 o
   0   7   5     5552.62     5655.30     69.44 o
   1   7   5      532.89      523.47      8.06 o
   2   7   5      528.27      536.54     36.01 o
   3   7   5      512.37      510.31      7.91 o
   4   7   5     1882.53     1815.61     25.30 o
   5   7   5       71.44       80.23      4.35 o
   6   7   5      963.99      923.76     17.32 o
   7   7   5      287.85      297.78     14.54 o
   8   7   5       88.75       77.72      5.24 o
   9   7   5       67.19       75.06      9.59 o
  -9   8   5      173.80      155.71      9.66 o
  -8   8   5      168.65      172.08      7.67 o
  -7   8   5     1007.59     1023.87     21.09 o
  -6   8   5      174.20      178.52      6.12 o
  -5   8   5       69.41       77.05      3.54 o
  -4   8   5      534.43      521.87      9.24 o
  -3   8   5     2416.22     2421.82     34.39 o
  -2   8   5      194.10      184.69      4.50 o
  -1   8   5     1174.73     1155.42     18.92 o
   0   8   5      208.98      229.73      4.28 o
   1   8   5      976.57      968.85     14.23 o
   2   8   5      226.28      207.38      4.50 o
   3   8   5     2710.96     2611.48     38.10 o
   4   8   5      623.67      605.04     13.75 o
   5   8   5       64.04       59.43      3.76 o
   6   8   5      145.85      143.75      6.71 o
   7   8   5     1075.68     1050.13     24.95 o
   8   8   5      182.97      168.11      6.71 o
   9   8   5      213.29      213.49     12.17 o
  -9   9   5       73.97       48.96      9.44 o
  -8   9   5      177.45      170.02     13.28 o
  -7   9   5      174.52      190.53      6.79 o
  -6   9   5      699.76      732.71     15.08 o
  -5   9   5      244.85      254.43      7.75 o
  -4   9   5     1064.01     1046.00     17.11 o
  -3   9   5      372.33      372.53      7.31 o
  -2   9   5      241.57      229.08      7.01 o
  -1   9   5      735.62      734.24     11.91 o
   0   9   5     1918.31     2022.57     26.42 o
   1   9   5      743.43      747.88     11.39 o
   2   9   5      181.87      180.46      4.13 o
   4   9   5     1021.31      958.35     21.40 o
   5   9   5      305.81      307.12      9.89 o
   6   9   5      632.99      607.99     15.59 o
   7   9   5      168.91      182.56      8.93 o
   8   9   5      201.18      172.91      6.86 o
   9   9   5      100.62       99.55     16.22 o
  -8  10   5      120.37       94.39     10.62 o
  -7  10   5      366.15      372.25     13.36 o
  -6  10   5      116.08      133.78      5.83 o
  -5  10   5      107.62      116.67      6.34 o
  -4  10   5      366.86      385.24      8.71 o
  -3  10   5     1149.65     1162.98     18.82 o
  -2  10   5      547.87      569.76     10.49 o
  -1  10   5      952.57      994.25     14.88 o
   0  10   5      229.10      242.34      5.17 o
   1  10   5      962.05      950.53     17.47 o
   2  10   5      607.58      578.86     12.05 o
   3  10   5     1219.17     1184.16     25.64 o
   5  10   5      121.65      109.44      7.01 o
   6  10   5      104.63       96.38      7.15 o
   7  10   5      365.01      350.32     12.70 o
   8  10   5      104.12       98.22      7.89 o
  -8  11   5       67.53       57.44      8.11 o
  -7  11   5       71.55       79.19      9.73 o
  -6  11   5      248.23      267.83     10.11 o
  -5  11   5     1197.06     1228.15     27.99 o
  -4  11   5      337.47      327.22      9.45 o
  -3  11   5       18.68       20.20      4.13 o
  -2  11   5      188.61      182.15      6.27 o
  -1  11   5      868.09      877.74     16.80 o
   0  11   5      666.15      702.87     12.94 o
   1  11   5      797.81      800.39     15.83 o
   2  11   5      198.99      183.85      8.12 o
   3  11   5       19.78       19.39      6.19 o
   4  11   5      324.86      312.59     11.07 o
   5  11   5     1228.03     1194.07     27.33 o
   6  11   5      247.96      262.89      9.96 o
   7  11   5       88.79      110.68      8.63 o
   8  11   5       94.43       87.75     11.65 o
  -7  12   5      130.81      122.79     10.10 o
  -6  12   5      232.13      232.91     12.32 o
  -5  12   5      279.80      276.72     10.63 o
  -4  12   5      174.07      176.74      8.34 o
  -3  12   5      298.53      302.15      8.34 o
  -2  12   5     1300.75     1361.29     23.34 o
  -1  12   5      220.57      232.26      6.35 o
   0  12   5        1.59        0.88      4.57 o
   1  12   5      178.39      172.91      7.45 o
   2  12   5     1413.67     1416.64     30.84 o
   3  12   5      262.31      253.84      9.74 o
   4  12   5      145.85      142.13      8.48 o
   5  12   5      281.11      270.01     12.18 o
   6  12   5      250.63      256.54     11.07 o
   7  12   5      117.00      116.37      9.22 o
  -6  13   5       72.07       56.55      8.70 o
  -5  13   5      490.81      495.08     24.67 o
  -4  13   5       26.60       39.96      6.34 o
  -3  13   5       76.63       80.00      5.97 o
  -2  13   5      127.33      127.88      5.83 o
  -1  13   5      539.36      579.01     14.33 o
   0  13   5      191.38      198.07      7.89 o
   1  13   5      472.49      494.22     12.78 o
   2  13   5      139.38      152.08      8.26 o
   3  13   5       77.13       80.96      7.52 o
   4  13   5       50.07       40.70      8.33 o
   5  13   5      496.86      514.36     20.09 o
   6  13   5       44.01       31.92      6.56 o
  -5  14   5      159.95      151.20     10.03 o
  -4  14   5      332.10      316.32     13.80 o
  -3  14   5       76.38       78.82      8.33 o
  -2  14   5     1004.71     1013.14     23.68 o
  -1  14   5      268.25      268.37      9.67 o
   0  14   5       13.20       12.31      6.56 o
   1  14   5      245.13      274.47      9.96 o
   2  14   5      997.28      999.42     24.64 o
   3  14   5       80.63       87.38      8.18 o
   4  14   5      332.19      335.66     13.65 o
   5  14   5      180.50      177.47     11.36 o
  -4  15   5      129.63       87.69     12.91 o
  -3  15   5       98.05       96.67      9.81 o
  -2  15   5        2.66        5.23      6.78 o
  -1  15   5      424.26      417.28     15.58 o
   0  15   5        5.08        7.37      6.12 o
   1  15   5      371.76      400.37     14.98 o
   2  15   5       31.30       37.38      7.89 o
   3  15   5       97.21       98.00      9.81 o
   4  15   5      144.38      145.66      9.66 o
  -3  16   5      145.13      115.05     12.83 o
  -1  16   5      183.48      182.19     12.10 o
   0  16   5      106.33       92.03      8.33 o
   1  16   5      190.17      194.29     11.36 o
   2  16   5      287.06      295.60     13.87 o
   0   0   6     1920.74     1724.13     25.66 o
   1   0   6      134.15      131.44      1.92 o
   2   0   6     1086.12     1116.04     12.34 o
   3   0   6      444.25      442.56      5.55 o
   4   0   6     2686.71     2844.42     28.40 o
   5   0   6       90.26       96.61      3.47 o
   6   0   6     1382.09     1416.99     23.82 o
   7   0   6      423.23      407.44      8.86 o
   8   0   6      231.50      235.59      8.71 o
   9   0   6      104.12      117.10      6.64 o
  10   0   6      577.72      565.03     15.66 o
 -10   1   6      157.28      161.89      8.78 o
  -9   1   6      240.55      259.71     10.26 o
  -8   1   6       81.59       97.26      7.15 o
  -7   1   6     1678.42     1697.52     29.78 o
  -6   1   6      194.82      191.02      4.43 o
  -5   1   6      170.31      168.37      3.62 o
  -4   1   6     1593.66     1605.83     19.50 o
  -3   1   6     3177.37     3138.69     31.26 o
  -2   1   6      263.89      250.86      3.40 o
  -1   1   6     4060.95     4045.08     42.05 o
   0   1   6     3968.73     3854.95     39.86 o
   1   1   6     3931.95     3854.00     36.13 o
   2   1   6      268.61      258.11      3.47 o
   3   1   6     3128.86     3023.87     31.10 o
   4   1   6     1449.92     1439.27     17.48 o
   5   1   6      152.95      150.94      3.39 o
   6   1   6      245.89      254.91     12.25 o
   7   1   6     1569.85     1581.01     28.58 o
   8   1   6       75.05       84.50      5.75 o
   9   1   6      264.94      277.00      8.19 o
  10   1   6      186.48      180.57      7.30 o
 -10   2   6      590.76      615.65     19.28 o
  -9   2   6      227.88      254.90      9.66 o
  -8   2   6      111.60      115.19      6.27 o
  -7   2   6      455.54      454.54      8.86 o
  -6   2   6      898.55      863.19     12.81 o
  -5   2   6     1005.15     1009.64     12.60 o
  -4   2   6     3548.96     3523.94     38.99 o
  -3   2   6      738.67      763.06      8.22 o
  -2   2   6      686.32      674.40     32.53 o
  -1   2   6     1322.96     1317.43     14.09 o
   0   2   6     7170.34     6856.11     73.51 o
   1   2   6     1473.41     1471.52     15.97 o
   2   2   6      555.34      536.48      5.92 o
   3   2   6      722.46      695.27      8.00 o
   4   2   6     3657.23     3586.46     44.81 o
   5   2   6     1099.09     1103.71     16.76 o
   6   2   6      945.10      965.87     15.55 o
   7   2   6      410.64      410.51      9.08 o
   8   2   6      156.94      159.03      5.97 o
   9   2   6      208.14      224.56      7.52 o
  10   2   6      663.43      667.98     22.76 o
 -10   3   6      135.48      123.68     10.18 o
  -9   3   6      139.46      158.64      7.38 o
  -8   3   6      471.41      499.10     11.96 o
  -7   3   6      847.66      847.55     14.65 o
  -6   3   6      417.78      420.77      7.24 o
  -5   3   6      342.39      332.52      5.46 o
  -4   3   6     1020.24      995.83     13.05 o
  -3   3   6      973.77      987.64     14.09 o
  -2   3   6     1431.90     1386.70     15.34 o
  -1   3   6     1202.40     1190.62     15.03 o
   0   3   6      443.51      431.67      5.92 o
   1   3   6      976.70      981.67     11.74 o
   2   3   6     1599.38     1540.02     16.18 o
   3   3   6     1207.71     1194.33     14.64 o
   4   3   6      985.40      983.10     14.90 o
   5   3   6      238.99      245.92     15.65 o
   6   3   6      445.95      462.78      7.61 o
   7   3   6      781.34      792.50     12.57 o
   8   3   6      444.97      453.41     10.86 o
   9   3   6      136.22      131.87      5.46 o
  10   3   6      134.02      158.93     13.86 o
 -10   4   6      303.59      292.45     15.57 o
  -9   4   6      313.02      335.13     12.25 o
  -8   4   6      416.57      448.55     12.33 o
  -7   4   6       49.33       49.25      3.69 o
  -6   4   6      596.74      598.05      9.61 o
  -5   4   6     1477.07     1480.71     19.46 o
  -4   4   6     2646.82     2616.53     31.34 o
  -3   4   6      397.75      385.36      6.21 o
  -2   4   6     1286.53     1285.76     15.17 o
  -1   4   6     2948.55     2874.77     33.95 o
   0   4   6     4345.03     4382.64     50.81 o
   1   4   6     2644.51     2685.89     28.02 o
   2   4   6     1213.73     1209.03     13.30 o
   3   4   6      324.63      314.58      4.28 o
   4   4   6     2709.13     2656.69     33.67 o
   5   4   6     1417.29     1413.97     19.60 o
   6   4   6      608.19      627.21     12.20 o
   7   4   6       78.42       79.93      3.24 o
   8   4   6      432.46      455.89     10.56 o
   9   4   6      349.85      359.90      9.60 o
  10   4   6      306.45      334.14     18.82 o
 -10   5   6       55.04       34.95      8.26 o
  -9   5   6      139.69      148.09      9.81 o
  -8   5   6      805.82      870.79     18.41 o
  -7   5   6      163.11      172.46      6.71 o
  -6   5   6      834.26      823.42     14.28 o
  -5   5   6      681.40      684.04     10.87 o
  -4   5   6      948.72      945.26     13.85 o
  -3   5   6      174.58      174.14      3.84 o
  -2   5   6     4074.50     3976.83     47.17 o
  -1   5   6      353.74      353.33      5.25 o
   0   5   6       66.36       65.19      2.21 o
   1   5   6      384.39      393.53      4.88 o
   2   5   6     4314.27     4174.15     46.10 o
   3   5   6      144.15      149.25      2.95 o
   4   5   6      871.18      852.53     12.15 o
   5   5   6      576.79      597.72     10.57 o
   6   5   6      895.06      857.69     14.28 o
   7   5   6      227.94      233.16      5.76 o
   8   5   6      732.79      708.05     13.45 o
   9   5   6      132.14      126.26      6.27 o
  10   5   6       52.08       49.62      9.73 o
 -10   6   6       51.51       44.01      8.55 o
  -9   6   6      362.56      378.80     14.69 o
  -8   6   6      368.24      396.85     10.33 o
  -7   6   6       98.12      102.06      5.24 o
  -6   6   6       57.17       46.89      3.47 o
  -5   6   6     1606.16     1588.21     24.66 o
  -4   6   6      329.70      340.68      6.20 o
  -3   6   6      236.16      234.34     20.81 o
  -2   6   6     1564.27     1543.37     21.42 o
  -1   6   6     1675.73     1646.79     21.89 o
   0   6   6      211.68      221.58      3.32 o
   1   6   6     1810.13     1799.19     23.85 o
   2   6   6     1552.19     1497.22     18.30 o
   3   6   6      173.00      171.69      3.54 o
   4   6   6      389.86      386.80      7.46 o
   5   6   6     1767.08     1684.01     28.47 o
   6   6   6       74.41       68.21      3.47 o
   7   6   6       99.62      115.26      5.53 o
   8   6   6      346.11      351.42      9.74 o
   9   6   6      339.82      347.85     12.92 o
  -9   7   6      112.32      101.25      9.88 o
  -8   7   6      778.52      823.44     18.04 o
  -7   7   6       18.31       21.82      5.38 o
  -6   7   6      789.02      799.20     15.83 o
  -5   7   6      661.07      641.74     11.16 o
  -4   7   6      999.10      981.04     14.67 o
  -3   7   6       83.53       91.37      3.10 o
  -2   7   6     2872.81     2850.56     39.53 o
  -1   7   6      722.58      705.13     10.81 o
   0   7   6      240.48      239.46      4.80 o
   1   7   6      814.08      785.10     12.66 o
   2   7   6     2788.50     2675.02     32.47 o
   3   7   6       85.41       85.62      2.88 o
   4   7   6      843.94      829.54     15.54 o
   5   7   6      632.08      591.83     12.35 o
   6   7   6      696.06      664.04     15.38 o
   7   7   6       29.44       27.94      4.87 o
   8   7   6      809.24      769.27     17.23 o
   9   7   6      111.72      109.07      7.74 o
  -9   8   6      292.90      287.20     26.20 o
  -8   8   6       91.66       91.73      7.23 o
  -7   8   6       33.00       35.98      5.01 o
  -6   8   6      131.44      132.90      6.20 o
  -5   8   6     1597.90     1571.15     25.24 o
  -4   8   6      178.00      187.83      5.31 o
  -3   8   6      481.30      484.84      8.35 o
  -2   8   6      328.85      315.87     33.67 o
  -1   8   6     1973.24     1976.28     28.00 o
   0   8   6      581.15      571.41      9.02 o
   1   8   6     2123.15     2074.69     30.11 o
   2   8   6      250.68      233.30      4.95 o
   3   8   6      448.77      424.26      9.23 o
   4   8   6      169.98      160.38      6.34 o
   5   8   6     1785.96     1702.71     35.51 o
   6   8   6      126.02      124.79      6.12 o
   7   8   6       30.50       27.13      5.46 o
   8   8   6      100.72      103.16      5.60 o
   9   8   6      325.18      305.90     13.28 o
  -8   9   6      472.11      493.63     18.24 o
  -7   9   6      279.09      281.15      9.74 o
  -6   9   6      290.37      296.74     10.18 o
  -5   9   6      422.97      427.70     10.49 o
  -4   9   6      243.73      255.47      5.83 o
  -3   9   6      600.67      588.08     10.57 o
  -2   9   6     1373.13     1383.50     21.89 o
  -1   9   6      510.87      531.47      9.31 o
   0   9   6      127.62      153.20      3.61 o
   1   9   6      591.29      585.05     10.79 o
   2   9   6     1379.76     1304.45     22.63 o
   3   9   6      626.91      585.64     13.16 o
   4   9   6      214.52      206.22      7.38 o
   5   9   6      417.57      384.72     10.85 o
   6   9   6      207.89      219.92      8.12 o
   7   9   6      299.33      282.72     11.29 o
   8   9   6      434.14      388.28     12.11 o
  -8  10   6       67.27       61.57     11.65 o
  -7  10   6       69.01       78.97      6.78 o
  -6  10   6      262.90      276.04     10.26 o
  -5  10   6     1187.11     1183.56     28.07 o
  -4  10   6      107.84      108.55      6.05 o
  -3  10   6      307.45      311.34      8.41 o
  -2  10   6      299.17      293.40      7.75 o
  -1  10   6      971.68      986.75     18.88 o
   0  10   6      292.95      288.68      6.94 o
   1  10   6      955.37      909.01     17.18 o
   2  10   6      271.59      251.52      7.31 o
   3  10   6      282.65      259.64      8.41 o
   4  10   6      144.71      148.99      7.74 o
   5  10   6     1242.74     1197.38     26.89 o
   6  10   6      252.71      251.17      9.74 o
   7  10   6       95.82       94.53      8.19 o
   8  10   6       72.19       65.55      6.86 o
  -7  11   6      377.14      382.66     17.79 o
  -6  11   6      137.01      140.05      8.85 o
  -5  11   6      128.65      132.68      8.41 o
  -4  11   6      204.99      200.96      7.30 o
  -3  11   6     1253.29     1276.90     24.30 o
  -2  11   6      483.22      481.08     10.93 o
  -1  11   6      884.10      892.53     17.61 o
   0  11   6      323.55      342.81      8.93 o
   1  11   6      795.59      821.55     18.57 o
   2  11   6      518.21      509.97     12.19 o
   3  11   6     1248.25     1232.20     29.27 o
   4  11   6      198.01      186.35      8.63 o
   5  11   6       73.61       70.42      6.64 o
   6  11   6      129.39      127.95      8.41 o
   7  11   6      355.69      347.05     13.06 o
   8  11   6      197.42      166.78     15.49 o
  -7  12   6      251.82      210.27     14.53 o
  -6  12   6      358.21      361.60     16.46 o
  -5  12   6      110.48      112.09      8.48 o
  -4  12   6      215.15      208.71      9.52 o
  -3  12   6      482.18      496.97     12.26 o
  -2  12   6      128.73      136.37      5.38 o
  -1  12   6      170.98      180.28      6.27 o
   0  12   6      552.93      562.98     13.08 o
   1  12   6      147.32      155.92      6.64 o
   2  12   6      116.67      103.98      7.82 o
   3  12   6      460.81      458.60     14.25 o
   4  12   6      315.90      295.58     13.73 o
   5  12   6       91.51      100.51      8.77 o
   6  12   6      360.26      373.56     13.88 o
   7  12   6      271.29      232.13     12.91 o
  -6  13   6       39.18       18.36      8.92 o
  -5  13   6       31.36       36.79      8.63 o
  -4  13   6       92.71      114.22      9.73 o
  -3  13   6      807.60      823.86     15.97 o
  -2  13   6      128.45      132.90      6.27 o
  -1  13   6      306.60      341.56     10.85 o
   0  13   6      332.39      330.37     11.44 o
   1  13   6      288.15      302.79     10.33 o
   2  13   6      174.60      166.12      8.34 o
   3  13   6      840.15      876.24     22.78 o
   4  13   6       79.98       97.04      8.41 o
   5  13   6       30.21       35.75      8.48 o
   6  13   6       72.15       67.47      8.26 o
  -5  14   6        8.36       11.65      7.67 o
  -4  14   6      518.90      536.62     23.26 o
  -3  14   6      274.37      278.55     11.95 o
  -2  14   6       53.86       58.91      6.27 o
  -1  14   6      129.56      134.59      8.70 o
   0  14   6      980.67      998.77     25.45 o
   1  14   6      153.57      165.21      8.33 o
   2  14   6       48.27       44.68      7.08 o
   3  14   6      232.49      233.95     11.88 o
   4  14   6      413.40      397.62     16.46 o
   5  14   6        9.68        5.09      7.00 o
  -4  15   6       32.61       17.55     10.69 o
  -3  15   6      402.68      386.68     15.43 o
  -2  15   6       71.42       67.02      7.00 o
  -1  15   6      143.13      136.81     10.40 o
   0  15   6       26.45       30.59      7.81 o
   1  15   6      166.37      186.68      9.88 o
   2  15   6       87.35       83.84      8.77 o
   3  15   6      426.13      451.23     18.75 o
   4  15   6       47.18       28.61     12.02 o
  -1  16   6      145.57      133.05      9.15 o
   0  16   6      454.98      442.93     16.24 o
   1  16   6      101.33       86.87      8.63 o
   2  16   6      105.37       87.53     13.13 o
   1   0   7     1943.15     1927.58     19.61 o
   2   0   7     3186.99     3128.76     32.42 o
   3   0   7      406.76      436.35      5.54 o
   4   0   7     2096.61     2162.73     23.20 o
   5   0   7     1050.27     1044.50     14.38 o
   6   0   7     1039.26     1042.88     15.19 o
   7   0   7       37.95       43.28      3.24 o
   8   0   7     1266.65     1280.01     28.15 o
   9   0   7      349.66      357.17     12.25 o
  10   0   7       79.65       68.94      5.24 o
 -10   1   7       42.37       55.00      6.27 o
  -9   1   7      323.15      325.70     12.10 o
  -8   1   7      234.46      253.74      9.15 o
  -7   1   7      126.15      125.01      4.87 o
  -6   1   7      292.87      304.85      6.27 o
  -5   1   7     1684.13     1653.25     20.89 o
  -4   1   7      530.50      549.14      7.84 o
  -3   1   7     1010.97     1014.96     11.05 o
  -1   1   7     2815.62     2732.19     28.62 o
   0   1   7      353.29      344.47      4.29 o
   1   1   7     3027.22     2946.61     29.26 o
   2   1   7      787.02      721.56      8.45 o
   3   1   7      913.84      893.25     10.90 o
   4   1   7      597.17      619.62      8.28 o
   5   1   7     1761.08     1756.77     20.53 o
   6   1   7      224.11      239.16      5.39 o
   7   1   7      153.42      165.45      4.87 o
   8   1   7      315.09      314.71     17.27 o
   9   1   7      279.48      280.26      8.41 o
  10   1   7       56.00       57.07      5.16 o
 -10   2   7       32.33       37.60      5.97 o
  -9   2   7      244.30      255.43     10.26 o
  -8   2   7      793.97      813.78     19.52 o
  -7   2   7      627.22      622.99     11.83 o
  -6   2   7      670.72      677.83     11.68 o
  -5   2   7      635.63      639.02      9.39 o
  -4   2   7      502.78      508.81      7.32 o
  -3   2   7     1387.57     1448.90     16.43 o
  -2   2   7     5190.11     5185.43     52.74 o
  -1   2   7     1530.11     1513.19     16.18 o
   0   2   7        7.03        7.81      0.96 o
   1   2   7     1572.08     1554.82     16.33 o
   2   2   7     5428.26     5352.15     51.37 o
   3   2   7     1379.70     1348.82     14.87 o
   4   2   7      383.11      472.57     37.68 o
   5   2   7      645.78      636.39      9.91 o
   6   2   7      763.05      755.57     11.32 o
   7   2   7      625.99      642.58     12.20 o
   8   2   7      734.17      729.98     13.60 o
   9   2   7      199.09      189.95      7.38 o
  10   2   7       52.79       49.54      6.34 o
 -10   3   7      181.86      190.53     12.39 o
  -9   3   7      243.66      252.70     10.11 o
  -8   3   7      139.76      158.35      7.52 o
  -7   3   7      463.30      472.98      9.53 o
  -6   3   7      656.39      651.07     10.57 o
  -5   3   7     1388.67     1391.85     18.63 o
  -4   3   7      798.51      795.61     10.66 o
  -3   3   7     1127.67     1149.48     15.36 o
  -2   3   7     1194.72     1210.38     14.41 o
  -1   3   7      828.13      824.42     10.23 o
   0   3   7     1197.21     1159.75     13.61 o
   1   3   7      907.89      902.04      9.94 o
   2   3   7     1195.55     1217.74     12.11 o
   4   3   7      810.58      813.72     12.07 o
   5   3   7     1400.77     1417.25     19.97 o
   6   3   7      614.56      616.50      8.80 o
   7   3   7      452.19      456.79      8.35 o
   8   3   7      135.94      145.44      5.16 o
   9   3   7      241.65      247.16      9.67 o
  10   3   7      201.80      205.29     13.35 o
 -10   4   7      167.02      161.31     13.72 o
  -9   4   7      244.59      249.01     12.47 o
  -8   4   7      338.07      319.82     10.63 o
  -7   4   7      608.41      630.44     11.97 o
  -6   4   7      893.73      904.97     14.14 o
  -5   4   7      315.54      310.88      5.54 o
  -4   4   7      679.78      668.11      9.47 o
  -3   4   7     1231.42     1208.85     16.78 o
  -2   4   7     3163.23     3112.84     37.21 o
  -1   4   7     1171.55     1152.77     14.78 o
   0   4   7     1882.58     1821.63     22.54 o
   1   4   7     1085.43     1073.42     12.25 o
   2   4   7     3248.49     3196.80     33.77 o
   3   4   7     1355.57     1311.94     15.82 o
   4   4   7      761.16      742.56     10.73 o
   5   4   7      311.56      301.58      5.09 o
   6   4   7      923.27      927.52     14.06 o
   7   4   7      693.28      701.56     11.01 o
   8   4   7      344.81      361.39      9.37 o
   9   4   7      217.83      200.52      7.89 o
  10   4   7      213.30      200.95     14.02 o
 -10   5   7      325.11      334.75     23.03 o
  -9   5   7      104.24       88.86     11.80 o
  -8   5   7      157.18      167.50      6.79 o
  -7   5   7      151.90      155.93      5.97 o
  -6   5   7      823.38      810.07     14.06 o
  -5   5   7      252.45      249.15      5.39 o
  -4   5   7     1953.43     1947.59     26.65 o
  -3   5   7      408.46      436.33     24.01 o
  -2   5   7      629.83      618.02      8.80 o
  -1   5   7      253.66      260.54      4.80 o
   0   5   7     3274.97     3319.67     41.15 o
   1   5   7      299.96      299.91      5.10 o
   2   5   7      619.97      590.02      8.06 o
   3   5   7      294.54      295.85      4.73 o
   4   5   7     1910.10     1880.55     25.23 o
   5   5   7      272.58      274.71      5.54 o
   6   5   7      778.11      761.83     13.02 o
   7   5   7       99.99       95.94      3.98 o
   8   5   7      129.17      132.90      5.24 o
   9   5   7       78.69       80.22      5.68 o
  -9   6   7      195.70      214.00     14.24 o
  -8   6   7      181.14      205.43      7.82 o
  -7   6   7      727.86      755.92     16.19 o
  -6   6   7      651.80      652.77     12.49 o
  -5   6   7        0.74        2.36      3.02 o
  -4   6   7      826.89      812.42     12.51 o
  -3   6   7     1594.14     1547.92     21.18 o
  -2   6   7      654.99      658.21      9.69 o
  -1   6   7     1088.94     1100.62     16.47 o
   0   6   7     2045.17     2083.50     26.18 o
   1   6   7     1119.46     1153.34     14.17 o
   2   6   7      692.51      668.70      9.03 o
   3   6   7     1459.56     1404.69     18.72 o
   4   6   7      871.55      842.06     14.14 o
   5   6   7        4.83        8.26      3.17 o
   6   6   7      643.01      653.34     13.53 o
   7   6   7      748.79      755.98     15.97 o
   8   6   7      190.48      189.51      6.57 o
   9   6   7      182.94      171.50      7.67 o
  -9   7   7      110.13       95.13      9.14 o
  -8   7   7      197.07      206.70      8.78 o
  -7   7   7      310.22      331.52      9.08 o
  -6   7   7      775.93      789.94     16.49 o
  -5   7   7        3.59        6.49      2.95 o
  -4   7   7     1354.57     1358.29     20.84 o
  -3   7   7      915.97      879.98     13.40 o
  -2   7   7      494.41      485.69      8.20 o
  -1   7   7      211.10      211.87      4.87 o
   0   7   7     2018.98     2006.90     27.50 o
   1   7   7      238.56      231.39      4.65 o
   2   7   7      558.46      538.64      7.91 o
   3   7   7      926.33      880.99     14.37 o
   4   7   7     1456.70     1411.18     24.34 o
   5   7   7        4.49        1.70      4.28 o
   6   7   7      784.54      776.73     15.46 o
   7   7   7      337.80      361.08     11.96 o
   8   7   7      190.31      190.91      5.98 o
   9   7   7       85.73       61.05      4.57 o
  -9   8   7      136.34      109.52     14.01 o
  -8   8   7       24.44       17.91      6.05 o
  -7   8   7      761.12      848.78     20.92 o
  -6   8   7      124.22      121.39      6.93 o
  -5   8   7       17.99       20.86      4.05 o
  -4   8   7      206.06      213.30      6.57 o
  -3   8   7     1739.25     1707.43     29.95 o
  -2   8   7      221.26      216.88      5.61 o
  -1   8   7     1169.66     1107.37     18.54 o
   0   8   7      634.02      633.61     11.39 o
   1   8   7     1289.44     1272.37     19.36 o
   2   8   7      166.90      164.44      5.39 o
   3   8   7     1617.08     1491.97     29.63 o
   5   8   7       23.54       24.99      5.53 o
   6   8   7      142.57      125.90      6.20 o
   7   8   7      761.80      771.01     19.96 o
   8   8   7       11.63       11.28      3.83 o
   9   8   7      104.15       86.57     13.05 o
  -8   9   7      124.82      124.34      8.33 o
  -7   9   7      298.13      319.54     12.40 o
  -6   9   7      259.58      250.44      9.81 o
  -5   9   7      396.78      379.28     10.78 o
  -4   9   7      659.59      694.05     14.64 o
  -3   9   7      969.01      954.42     17.32 o
  -2   9   7      337.12      336.14      8.27 o
  -1   9   7      531.01      528.22     10.94 o
   0   9   7     1361.13     1348.63     23.15 o
   1   9   7      487.47      477.51      9.90 o
   2   9   7      386.79      375.21      9.23 o
   3   9   7     1051.23      973.95     21.40 o
   4   9   7      624.03      594.98     14.56 o
   5   9   7      362.96      353.24     10.78 o
   6   9   7      303.00      292.03      9.45 o
   7   9   7      284.10      290.22     10.77 o
   8   9   7       71.49       70.05      7.30 o
  -8  10   7      127.30      111.28     12.68 o
  -7  10   7      637.86      700.60     22.68 o
  -6  10   7      183.38      193.41      9.66 o
  -5  10   7      202.90      210.55      9.37 o
  -4  10   7      208.55      200.01      6.79 o
  -3  10   7      936.50      928.19     18.35 o
  -2  10   7      199.45      189.17      6.20 o
  -1  10   7      429.51      420.31      9.90 o
   0  10   7      246.73      238.95      6.94 o
   1  10   7      423.42      409.00      9.23 o
   2  10   7      189.59      197.20      6.57 o
   3  10   7      912.42      857.87     19.17 o
   4  10   7      289.51      274.76     11.73 o
   5  10   7      184.60      175.12      8.26 o
   6  10   7      220.12      212.69      9.00 o
   7  10   7      688.31      691.93     22.76 o
   8  10   7      129.49      106.05     10.62 o
  -7  11   7       37.83       41.21      7.22 o
  -6  11   7      168.75      173.70     10.33 o
  -5  11   7      439.39      447.90     13.73 o
  -4  11   7      372.30      392.66     11.44 o
  -3  11   7      654.29      681.67     14.63 o
  -2  11   7      291.46      297.20      8.78 o
  -1  11   7      919.62      913.31     18.50 o
   0  11   7      503.37      493.90     11.45 o
   1  11   7     1044.47     1043.36     23.32 o
   2  11   7      255.27      258.49      7.97 o
   3  11   7      556.13      537.33     15.07 o
   4  11   7      396.80      387.97     11.74 o
   5  11   7      396.28      366.54     11.37 o
   6  11   7      139.67      139.39      9.59 o
   7  11   7       28.62       25.95      6.63 o
  -7  12   7       45.32       54.78     12.68 o
  -6  12   7      116.51      117.92      9.66 o
  -5  12   7      289.62      278.64     11.22 o
  -4  12   7      344.34      368.54     13.06 o
  -3  12   7      109.79      115.56      6.42 o
  -2  12   7      211.66      225.38      7.60 o
  -1  12   7      530.39      534.98     13.37 o
   0  12   7      368.94      368.75     12.92 o
   1  12   7      540.32      548.89     13.81 o
   2  12   7      195.52      202.13      9.52 o
   3  12   7      170.24      171.35      8.34 o
   4  12   7      327.24      327.70     12.77 o
   5  12   7      280.57      256.42     10.55 o
   6  12   7      171.72      177.91     10.25 o
   7  12   7       49.02       33.62      9.07 o
  -6  13   7       76.38       67.10      8.92 o
  -5  13   7      659.06      644.03     21.87 o
  -4  13   7      180.68      199.16     11.06 o
  -3  13   7      141.89      135.56      7.23 o
  -2  13   7      231.74      240.37      8.34 o
  -1  13   7      661.72      692.62     17.88 o
   0  13   7       40.19       38.26      8.04 o
   1  13   7      754.03      816.03     19.52 o
   2  13   7      183.23      201.82      9.52 o
   3  13   7      121.47      114.38      8.70 o
   4  13   7      208.09      219.39     11.80 o
   5  13   7      642.28      644.07     23.87 o
   6  13   7       75.64       53.09     14.75 o
  -5  14   7      169.18      138.30     15.78 o
  -4  14   7      117.37      119.76      8.33 o
  -3  14   7        4.23       16.88      8.85 o
  -2  14   7      502.96      496.06     15.51 o
  -1  14   7      104.82      117.25      9.00 o
   0  14   7        0.81       17.25      7.59 o
   1  14   7      116.11      136.65      8.11 o
   2  14   7      475.46      460.42     17.80 o
   3  14   7       11.67       33.02      9.88 o
   4  14   7      132.87      116.67      9.14 o
   5  14   7      132.17      124.78     14.82 o
  -4  15   7       34.25       12.46      8.99 o
  -3  15   7       26.78       21.01      7.08 o
  -2  15   7      429.48      448.95     25.03 o
  -1  15   7      301.02      309.13     13.50 o
   0  15   7       80.91       77.72      8.85 o
   1  15   7      303.29      319.31     14.98 o
   2  15   7      400.15      398.48     17.94 o
   3  15   7       57.61       66.50     10.69 o
  -1  16   7       11.05       -2.29     10.10 o
   0  16   7       56.16       31.41     10.40 o
   1  16   7       35.34       39.37     16.00 o
   0   0   8     7573.65     7525.42    107.00 o
   1   0   8     1754.63     1751.23     18.06 o
   2   0   8      148.79      139.01      2.58 o
   3   0   8     3189.03     3163.39     33.73 o
   4   0   8     2342.29     2338.66     25.75 o
   5   0   8      150.58      143.18      3.47 o
   6   0   8     1072.90     1092.27     16.59 o
   7   0   8      770.72      853.34     18.19 o
   8   0   8      194.44      199.99      7.89 o
   9   0   8       83.31       82.58      6.42 o
  10   0   8      417.59      405.67     15.80 o
 -10   1   8      179.32      202.62     10.18 o
  -9   1   8      200.68      210.61      9.00 o
  -8   1   8       45.92       55.37      7.30 o
  -7   1   8      705.63      714.77     14.64 o
  -6   1   8      735.14      741.29     12.72 o
  -5   1   8      205.02      197.83      4.13 o
  -4   1   8      197.64      209.13      3.47 o
  -3   1   8     2095.48     2123.82     22.17 o
  -2   1   8      196.55      206.44      3.03 o
   0   1   8      581.99      574.43      6.66 o
   1   1   8      646.26      614.62      6.52 o
   2   1   8      210.76      219.82      3.47 o
   3   1   8     2221.54     2224.86     25.47 o
   4   1   8      243.26      243.87      4.06 o
   5   1   8      195.78      187.41      3.39 o
   6   1   8      723.73      734.30     12.65 o
   7   1   8      717.76      700.98     12.94 o
   8   1   8       40.71       55.88      5.46 o
   9   1   8      216.39      214.97      8.41 o
  10   1   8      155.13      154.52      9.66 o
 -10   2   8      303.65      271.05     12.54 o
  -9   2   8      200.52      211.79     10.48 o
  -8   2   8      213.15      225.68      8.41 o
  -7   2   8      412.32      405.68      8.64 o
  -6   2   8      920.89      929.96     15.25 o
  -5   2   8      477.92      469.99      8.05 o
  -4   2   8     1101.07     1113.24     14.31 o
  -3   2   8     1679.07     1685.14     18.68 o
  -2   2   8      214.77      232.73      3.40 o
  -1   2   8     1419.46     1425.17     15.78 o
   0   2   8     3524.62     3499.82     36.23 o
   1   2   8     1397.73     1392.37     13.84 o
   2   2   8      193.08      198.83      2.73 o
   3   2   8     1710.10     1686.11     18.76 o
   4   2   8     1236.65     1246.56     15.88 o
   5   2   8      397.64      386.34      6.50 o
   6   2   8      771.32      786.66     12.28 o
   7   2   8      473.54      468.49      9.38 o
   8   2   8      264.28      279.81      7.75 o
   9   2   8      203.79      205.89      8.63 o
  10   2   8      257.07      205.11     11.36 o
 -10   3   8      105.35       93.50     12.31 o
  -9   3   8      345.28      359.15     12.92 o
  -8   3   8      188.59      214.07      8.85 o
  -7   3   8      532.60      521.78     10.42 o
  -6   3   8      539.79      558.46     10.49 o
  -5   3   8      914.24      932.34     14.88 o
  -4   3   8      573.47      574.17      8.95 o
  -3   3   8     2143.59     2172.85     25.22 o
  -2   3   8     1238.03     1216.92     15.89 o
  -1   3   8     1283.29     1267.40     15.01 o
   0   3   8     1873.36     1865.32     21.41 o
   1   3   8     1260.77     1252.43     13.38 o
   2   3   8     1102.79     1080.71     11.58 o
   3   3   8     2013.09     1986.23     24.60 o
   4   3   8      578.94      577.44      9.02 o
   5   3   8      930.63      896.58     14.22 o
   6   3   8      524.50      528.05      8.05 o
   7   3   8      557.61      558.70      9.68 o
   8   3   8      191.88      193.27      6.79 o
   9   3   8      348.73      379.60     14.02 o
  10   3   8      110.75       75.88      8.11 o
 -10   4   8      126.50       94.10     12.02 o
  -9   4   8      273.34      294.41     14.68 o
  -8   4   8      302.62      314.68     11.96 o
  -7   4   8      395.02      423.94     10.63 o
  -6   4   8      496.86      500.78      9.46 o
  -5   4   8      810.00      795.94     13.32 o
  -4   4   8      614.48      640.71      9.91 o
  -3   4   8      890.08      894.05     13.48 o
  -2   4   8     1200.38     1183.44     15.59 o
  -1   4   8      883.08      942.91     45.43 o
   0   4   8     1255.16     1223.66     15.90 o
   1   4   8     1148.18     1186.72     13.36 o
   2   4   8     1322.33     1266.80     15.38 o
   3   4   8      932.09      942.11     12.97 o
   4   4   8      561.38      566.62      8.21 o
   5   4   8      873.20      887.59     13.25 o
   6   4   8      521.71      532.46     10.05 o
   7   4   8      369.85      383.59      8.56 o
   8   4   8      321.72      323.04      8.93 o
   9   4   8      237.87      243.25      9.22 o
  -9   5   8      123.34      138.86     12.39 o
  -8   5   8      508.75      516.62     14.55 o
  -7   5   8      190.82      199.84      7.30 o
  -6   5   8      435.78      435.72      8.86 o
  -5   5   8      152.68      142.66      4.43 o
  -4   5   8      688.11      682.00     10.95 o
  -3   5   8      670.13      667.37     11.54 o
  -2   5   8     1828.78     1804.13     23.23 o
  -1   5   8      659.07      637.23      9.18 o
   0   5   8      662.04      650.23      9.25 o
   1   5   8      610.26      612.13      8.06 o
   2   5   8     1660.95     1609.14     18.23 o
   3   5   8      689.24      688.08      9.91 o
   4   5   8      756.19      735.64     11.25 o
   5   5   8      189.29      186.88      4.72 o
   6   5   8      398.11      399.98      8.20 o
   7   5   8      154.70      160.87      4.87 o
   8   5   8      568.11      581.97     12.48 o
   9   5   8       94.26       84.43      5.90 o
  -9   6   8      318.47      368.99     19.41 o
  -8   6   8      364.94      398.82     12.47 o
  -7   6   8       33.05       32.66      7.15 o
  -6   6   8      742.91      752.42     14.27 o
  -5   6   8     1301.33     1292.65     20.98 o
  -4   6   8      886.22      885.58     14.73 o
  -3   6   8      473.20      482.63      8.50 o
  -2   6   8     1311.37     1264.78     18.41 o
  -1   6   8     1725.01     1705.37     22.10 o
   0   6   8      585.73      566.02      8.65 o
   1   6   8     1591.32     1533.15     20.00 o
   2   6   8     1318.81     1250.28     16.18 o
   3   6   8      522.51      513.27      8.20 o
   4   6   8      865.83      847.38     16.13 o
   5   6   8     1143.74     1138.18     18.82 o
   6   6   8      724.59      729.30     13.90 o
   7   6   8       30.65       29.42      3.69 o
   8   6   8      408.44      406.12      9.38 o
   9   6   8      338.38      282.82     11.29 o
  -9   7   8      174.89      170.24     12.39 o
  -8   7   8      372.64      414.77     15.21 o
  -7   7   8       97.26      112.46      8.92 o
  -6   7   8      321.03      323.28     10.19 o
  -5   7   8      576.25      569.14     12.12 o
  -4   7   8      514.40      540.76     16.25 o
  -3   7   8       84.91       82.59      4.42 o
  -2   7   8     1533.26     1504.41     23.47 o
  -1   7   8      851.80      825.41     13.47 o
   0   7   8      463.19      433.07      7.32 o
   1   7   8      704.90      673.58      9.99 o
   2   7   8     1585.56     1520.33     20.36 o
   3   7   8      112.59      116.01      4.79 o
   4   7   8      688.23      653.95     12.72 o
   5   7   8      579.44      551.78     11.60 o
   6   7   8      386.37      387.75      9.38 o
   7   7   8       73.56       81.18      4.79 o
   8   7   8      371.75      362.36     11.52 o
   9   7   8      164.55      120.59      6.27 o
  -8   8   8      122.08      130.31      8.48 o
  -7   8   8       92.70      108.69      8.55 o
  -6   8   8       99.71       99.55      6.93 o
  -5   8   8     1276.62     1292.72     24.68 o
  -4   8   8       99.66      100.22      5.31 o
  -2   8   8      633.26      602.70     12.13 o
  -1   8   8     1334.86     1327.43     21.96 o
   0   8   8       19.27       23.81      3.32 o
   1   8   8     1153.12     1112.29     19.05 o
   2   8   8      703.31      679.89     11.54 o
   3   8   8      207.74      208.51      6.42 o
   4   8   8      112.14      119.40      5.46 o
   5   8   8     1095.80     1052.07     20.44 o
   6   8   8      108.95       93.66      6.19 o
   7   8   8       70.66       74.10      5.09 o
   8   8   8      144.62      141.38      7.74 o
  -8   9   8      205.27      219.39     11.80 o
  -7   9   8       93.14      110.53      9.66 o
  -6   9   8      371.63      403.79     12.33 o
  -5   9   8      660.01      656.75     15.82 o
  -4   9   8      571.28      559.64     12.64 o
  -3   9   8      263.75      263.61      7.82 o
  -2   9   8     1017.02     1035.05     19.18 o
  -1   9   8      925.52      913.24     17.54 o
   0   9   8      410.44      402.27      8.94 o
   1   9   8      900.30      888.86     17.17 o
   2   9   8      950.82      926.66     18.14 o
   3   9   8      216.07      197.29      7.75 o
   4   9   8      659.57      612.55     14.86 o
   5   9   8      633.95      617.44     15.74 o
   6   9   8      394.78      388.77     13.14 o
   7   9   8       92.11       93.80      7.60 o
   8   9   8      256.61      229.02      9.44 o
  -7  10   8      171.61      198.34     11.65 o
  -6  10   8      154.22      161.67      9.81 o
  -5  10   8      354.20      377.64     13.43 o
  -4  10   8      404.66      425.43     10.85 o
  -3  10   8      249.83      254.43      8.41 o
  -2  10   8      194.84      191.08      6.57 o
  -1  10   8      576.77      568.57     12.64 o
   0  10   8      541.31      554.15     12.63 o
   1  10   8      584.74      578.34     15.00 o
   2  10   8      248.22      238.05      7.75 o
   3  10   8      274.47      269.80     10.33 o
   4  10   8      382.02      360.35     11.22 o
   5  10   8      309.46      304.95     10.85 o
   6  10   8      182.23      183.45      9.88 o
   7  10   8      150.77      159.90      9.96 o
  -7  11   8      283.49      296.41     13.72 o
  -6  11   8      220.49      239.32     12.10 o
  -5  11   8      110.90      132.89      8.85 o
  -4  11   8      332.09      339.45     10.41 o
  -3  11   8      310.56      324.74      9.82 o
  -2  11   8      527.99      543.85     12.71 o
  -1  11   8      236.25      255.89      7.90 o
   0  11   8      235.05      217.96      7.16 o
   1  11   8      230.05      240.46      8.63 o
   2  11   8      514.95      506.15     12.56 o
   3  11   8      335.74      334.30     11.59 o
   4  11   8      306.75      303.25     11.51 o
   5  11   8      129.15      124.64      8.55 o
   6  11   8      246.79      248.86     11.29 o
   7  11   8      271.72      237.07     12.84 o
  -6  12   8      190.56      192.89     11.73 o
  -5  12   8       83.53      103.67      9.07 o
  -4  12   8      341.92      384.40     12.92 o
  -3  12   8      260.42      277.15      8.71 o
  -2  12   8      282.76      301.53      9.15 o
  -1  12   8      429.54      446.80     11.30 o
   0  12   8      521.52      574.31     15.81 o
   1  12   8      496.53      535.11     14.33 o
   2  12   8      246.92      249.47     10.55 o
   3  12   8      267.85      279.51     11.22 o
   4  12   8      347.10      353.18     12.10 o
   5  12   8      101.42      108.40      8.48 o
   6  12   8      146.60      131.72      8.70 o
  -5  13   8       35.64       34.65      7.00 o
  -4  13   8      274.69      272.79     11.36 o
  -3  13   8      571.59      599.83     16.03 o
  -2  13   8      140.74      145.96      7.15 o
  -1  13   8      391.53      461.92     16.09 o
   0  13   8      224.15      251.73     12.91 o
   1  13   8      346.06      361.67     11.29 o
   2  13   8      103.97      103.53     11.06 o
   3  13   8      573.69      573.98     18.39 o
   4  13   8      265.01      257.51     11.66 o
   5  13   8       28.62       32.51      8.48 o
  -4  14   8      169.60      153.57     10.40 o
  -3  14   8       89.75       87.01      8.55 o
  -2  14   8       47.31       47.92      7.96 o
  -1  14   8       70.28       71.08      8.26 o
   0  14   8      283.16      302.91     13.28 o
   1  14   8       36.32       35.02      7.59 o
   2  14   8       57.65       54.12      8.99 o
   3  14   8      135.32      153.62     12.46 o
   4  14   8      253.36      251.00     12.69 o
  -2  15   8       47.76       50.65      7.81 o
  -1  15   8      183.26      193.26     10.99 o
   0  15   8      810.63      870.61     25.80 o
   1  15   8      216.84      211.65     12.17 o
   2  15   8       29.87       18.95      8.04 o
   3  15   8      326.43      293.94     23.69 o
   1   0   9     2387.14     2376.76     24.46 o
   2   0   9     4570.86     4570.54     47.84 o
   3   0   9      313.35      292.56      4.36 o
   4   0   9      284.09      288.86      4.36 o
   5   0   9     1896.91     1892.39     26.55 o
   6   0   9      557.09      560.85     10.79 o
   7   0   9       34.41       41.06      4.50 o
   8   0   9      440.62      470.95     13.07 o
   9   0   9      319.18      349.81     14.54 o
  10   0   9       19.71        6.41      7.08 o
 -10   1   9        3.40        2.87     10.10 o
  -9   1   9      470.43      507.44     16.17 o
  -8   1   9      491.47      541.79     15.07 o
  -7   1   9      134.97      136.00      5.16 o
  -6   1   9      176.55      181.11      5.16 o
  -5   1   9     1253.99     1260.62     19.80 o
  -4   1   9      377.46      375.34      5.69 o
  -3   1   9      191.39      186.62      3.62 o
  -2   1   9      992.74     1011.00     11.42 o
  -1   1   9     1124.16     1136.52     13.14 o
   0   1   9        5.28       11.57      1.11 o
   1   1   9     1130.44     1112.88     12.10 o
   2   1   9     1115.00     1124.66     13.36 o
   3   1   9      156.60      153.97      2.58 o
   4   1   9      336.18      320.84      5.39 o
   5   1   9     1208.03     1191.77     16.01 o
   6   1   9      240.14      237.09      5.68 o
   7   1   9      140.54      137.41      5.31 o
   8   1   9      387.83      412.09     11.44 o
   9   1   9      465.18      482.91     15.51 o
  10   1   9        0.88        2.14      6.71 o
 -10   2   9       23.09       18.28      7.74 o
  -9   2   9      279.53      307.70     11.14 o
  -8   2   9      301.22      313.05     10.63 o
  -7   2   9       57.72       60.75      3.83 o
  -6   2   9      441.11      450.44      8.64 o
  -5   2   9     1232.76     1247.22     19.65 o
  -4   2   9      845.34      842.81     12.58 o
  -3   2   9      392.47      399.57      5.47 o
  -2   2   9      967.69      979.39     11.49 o
  -1   2   9     1601.51     1624.61     18.01 o
   0   2   9      385.56      403.22      5.32 o
   1   2   9     1571.22     1584.13     15.93 o
   2   2   9      964.76      966.77     11.19 o
   3   2   9      355.86      347.35      5.10 o
   4   2   9      815.64      813.67     11.10 o
   5   2   9     1250.06     1287.81     20.39 o
   6   2   9      483.59      495.21      9.31 o
   7   2   9       42.00       49.99      4.42 o
   8   2   9      297.88      315.26     10.55 o
   9   2   9      338.85      392.87     14.02 o
  10   2   9       21.97       33.39      9.80 o
  -9   3   9      361.31      388.25     20.89 o
  -8   3   9      465.50      467.29     13.66 o
  -7   3   9      319.14      322.91      7.90 o
  -6   3   9      245.29      241.44      5.98 o
  -5   3   9     1074.97     1066.50     17.04 o
  -4   3   9      852.58      845.88     12.95 o
  -3   3   9     1168.68     1196.97     15.35 o
  -2   3   9      883.54      880.24     12.45 o
  -1   3   9     2719.06     2651.00     30.18 o
   0   3   9     1233.78     1193.24     14.48 o
   1   3   9     2610.98     2533.95     26.05 o
   2   3   9      868.17      861.72      9.63 o
   3   3   9     1354.61     1344.11     16.41 o
   4   3   9      846.20      814.91     12.36 o
   5   3   9     1061.22     1017.99     16.37 o
   6   3   9      292.11      295.59      5.76 o
   7   3   9      302.92      312.56      7.53 o
   8   3   9      470.54      491.96     11.96 o
   9   3   9      366.00      379.54     14.17 o
  -9   4   9       87.24      104.19      9.29 o
  -8   4   9      114.83      140.63      7.89 o
  -7   4   9      478.64      509.59     15.21 o
  -6   4   9      385.79      391.02      8.27 o
  -5   4   9      410.19      441.55      8.35 o
  -4   4   9      750.25      756.52     12.13 o
  -3   4   9     1167.89     1158.99     16.17 o
  -2   4   9      269.90      250.26     19.27 o
  -1   4   9      800.04      777.94     11.26 o
   0   4   9      991.62      971.06     12.90 o
   1   4   9      854.75      841.88     10.96 o
   2   4   9      153.85      159.58      3.10 o
   3   4   9     1094.90     1079.83     14.68 o
   4   4   9      770.53      788.26     12.21 o
   5   4   9      403.08      425.36      8.34 o
   6   4   9      328.79      336.08      7.46 o
   7   4   9      378.41      386.69      8.49 o
   8   4   9      135.26      146.17      6.12 o
   9   4   9       89.72       93.57      6.78 o
  -9   5   9      136.62      116.82     10.03 o
  -8   5   9      137.18      154.58      9.15 o
  -7   5   9      396.14      397.20     12.77 o
  -6   5   9      506.44      512.28     12.04 o
  -5   5   9      273.63      278.23      7.16 o
  -4   5   9      572.22      564.97     11.46 o
  -3   5   9      970.61      929.41     15.48 o
  -2   5   9      170.13      186.37      4.13 o
  -1   5   9     1042.38     1039.19     14.23 o
   0   5   9     1585.57     1540.60     19.85 o
   1   5   9      977.79      957.69     12.97 o
   2   5   9      203.36      202.26      4.06 o
   3   5   9     1093.80     1065.45     14.97 o
   4   5   9      586.08      561.83      9.54 o
   5   5   9      263.01      255.56      5.68 o
   6   5   9      594.65      608.45     11.60 o
   7   5   9      401.32      415.00      9.30 o
   8   5   9      162.47      161.90      5.75 o
   9   5   9      168.89      176.87      9.00 o
  -9   6   9       71.94       49.92      9.44 o
  -8   6   9       72.84       72.18      8.11 o
  -7   6   9      646.62      665.74     18.47 o
  -6   6   9      465.69      449.54     10.86 o
  -5   6   9      214.15      220.68      7.01 o
  -4   6   9      938.27      944.43     17.99 o
  -3   6   9     1653.12     1609.49     27.34 o
  -2   6   9      279.15      269.43      6.13 o
  -1   6   9      651.24      631.39      9.76 o
   0   6   9     1366.85     1364.06     18.26 o
   1   6   9      725.98      705.62     10.51 o
   2   6   9      269.53      255.39      5.24 o
   3   6   9     1622.92     1592.69     24.07 o
   4   6   9      846.68      861.61     14.80 o
   5   6   9      208.96      198.39      5.39 o
   6   6   9      508.46      521.79     10.19 o
   7   6   9      609.82      620.65     12.34 o
   8   6   9       66.19       65.77      5.01 o
   9   6   9       51.00       38.34      6.12 o
  -8   7   9       44.32       57.43      7.37 o
  -7   7   9      382.71      404.54     14.25 o
  -6   7   9      292.53      302.43     17.49 o
  -5   7   9       22.00       30.81      4.64 o
  -4   7   9      631.59      614.40     12.94 o
  -3   7   9      754.57      786.87     15.68 o
  -2   7   9       63.07       60.24      6.12 o
  -1   7   9      542.88      522.75     10.49 o
   0   7   9     1925.07     1916.09     26.19 o
   1   7   9      626.18      615.16      9.91 o
   2   7   9      111.27      114.76      4.28 o
   3   7   9      686.83      663.36     12.50 o
   4   7   9      533.27      529.02     13.23 o
   5   7   9       24.72       29.49      3.39 o
   6   7   9      375.24      396.50      8.93 o
   7   7   9      367.04      393.07      9.37 o
   8   7   9       22.30       14.60      4.64 o
   9   7   9       58.63       54.85      9.44 o
  -8   8   9       55.94       69.60      7.67 o
  -7   8   9      514.65      553.10     15.95 o
  -6   8   9      259.55      284.30     11.22 o
  -5   8   9        2.11        6.78      5.16 o
  -4   8   9      568.95      560.75     12.49 o
  -3   8   9     1188.05     1223.49     22.75 o
  -2   8   9      124.20      128.92      5.61 o
  -1   8   9      247.17      247.44      6.35 o
   0   8   9      858.54      832.67     15.54 o
   1   8   9      288.50      280.63      6.42 o
   2   8   9      189.61      185.77      5.83 o
   3   8   9     1138.81     1112.40     20.45 o
   4   8   9      648.10      626.95     12.94 o
   5   8   9        3.33       10.17      4.72 o
   6   8   9      262.41      277.52      9.89 o
   7   8   9      495.88      466.66     14.25 o
   8   8   9       73.12       66.80      6.49 o
  -8   9   9      173.67      161.31     16.67 o
  -7   9   9      361.91      402.27     15.06 o
  -6   9   9      473.48      481.40     14.92 o
  -5   9   9       12.27       14.67      4.94 o
  -4   9   9      578.24      586.59     12.93 o
  -3   9   9      595.21      602.12     13.52 o
  -2   9   9      368.34      355.20      9.01 o
  -1   9   9      395.42      397.12      9.30 o
   0   9   9      972.57      985.13     18.51 o
   1   9   9      383.10      399.54     11.44 o
   2   9   9      377.06      382.53      9.67 o
   3   9   9      520.47      469.55     12.34 o
   4   9   9      583.82      568.72     16.11 o
   5   9   9       32.43       45.86      6.64 o
   6   9   9      502.91      513.36     14.62 o
   7   9   9      324.98      323.10     12.69 o
   8   9   9      218.48      157.21     14.53 o
  -7  10   9      145.93      136.22      9.74 o
  -6  10   9      169.25      183.88     10.55 o
  -5  10   9      172.15      170.46      8.34 o
  -4  10   9      340.71      333.48      9.01 o
  -3  10   9      322.38      326.76      9.00 o
  -2  10   9      819.59      843.63     17.75 o
  -1  10   9      446.13      455.67     11.00 o
   0  10   9      341.34      333.15      8.64 o
   1  10   9      459.19      478.07     13.37 o
   2  10   9      785.40      780.73     16.71 o
   3  10   9      315.33      319.29     10.48 o
   4  10   9      331.57      343.66     13.21 o
   5  10   9      196.51      211.57     10.03 o
   6  10   9      124.44      128.76      8.48 o
   7  10   9       71.59       58.47      6.34 o
  -7  11   9       96.75       54.27     11.80 o
  -6  11   9      318.63      328.48     14.32 o
  -5  11   9      249.14      266.06     10.77 o
  -4  11   9      253.28      278.54      8.85 o
  -3  11   9       91.63       89.37      5.75 o
  -2  11   9      414.53      413.77     10.63 o
  -1  11   9      191.15      191.29      7.01 o
   0  11   9      539.07      557.01     15.22 o
   1  11   9      106.60      112.39     16.30 o
   2  11   9      430.60      421.41     11.52 o
   4  11   9      263.80      257.08     12.47 o
   5  11   9      280.96      285.64     11.66 o
   6  11   9      322.82      305.31     13.80 o
   7  11   9       93.13       56.93      9.51 o
  -6  12   9      161.10      122.73     10.10 o
  -5  12   9      200.85      189.07     10.70 o
  -4  12   9      126.20      132.23      9.00 o
  -3  12   9      229.02      256.30      9.96 o
  -2  12   9      789.17      819.01     17.60 o
  -1  12   9      219.93      228.85     10.25 o
   0  12   9       37.13       28.46      6.86 o
   1  12   9      174.52      181.90      8.70 o
   2  12   9      819.16      839.88     21.74 o
   3  12   9      188.63      201.01     10.92 o
   4  12   9       86.67      101.98      8.48 o
   5  12   9      225.45      207.60     10.25 o
   6  12   9      158.30      138.44     13.28 o
  -5  13   9      325.17      276.53     15.06 o
  -4  13   9      144.89      178.55     11.95 o
  -3  13   9       53.42       53.90      5.90 o
  -2  13   9      536.34      500.26     14.33 o
  -1  13   9      356.81      378.29     14.02 o
   0  13   9       35.71       42.83      8.33 o
   1  13   9      339.91      360.70     11.44 o
   2  13   9      598.09      616.44     19.73 o
   3  13   9       33.64       23.30      7.22 o
   4  13   9       93.73       87.23     10.54 o
   5  13   9      336.50      317.20     18.67 o
  -4  14   9       81.83       66.80     14.23 o
  -3  14   9       75.90       66.58      7.52 o
  -2  14   9      199.32      200.79     11.21 o
  -1  14   9      108.90      134.06     10.47 o
   0  14   9        4.58        1.77      7.30 o
   1  14   9      126.10      125.59      7.89 o
   2  14   9      236.84      238.08     11.44 o
   3  14   9       48.63       50.13      8.26 o
   4  14   9       62.80       47.04     11.87 o
  -2  15   9      263.42      148.08     14.24 o
  -1  15   9      268.93      219.14     12.32 o
   0  15   9        1.54        2.87      8.26 o
   1  15   9      236.71      210.26     12.25 o
   2  15   9      302.81      262.48     22.73 o
   0   0  10     1708.01     1665.66     24.05 o
   1   0  10      934.32      950.58     10.82 o
   2   0  10      322.93      331.78      4.95 o
   3   0  10     1510.39     1553.36     18.13 o
   4   0  10      974.51      986.22     12.44 o
   5   0  10       40.45       42.47      3.39 o
   6   0  10      615.47      620.07     11.60 o
   7   0  10      947.23      969.67     19.09 o
   8   0  10       22.34       16.37      6.19 o
   9   0  10      166.42      167.21      8.19 o
  -9   1  10       25.56       23.37      5.60 o
  -8   1  10       52.52       60.09      6.12 o
  -7   1  10      676.33      720.57     15.45 o
  -6   1  10      271.68      283.90      6.79 o
  -5   1  10       37.22       36.86      2.88 o
  -4   1  10     1182.82     1178.98     16.09 o
  -3   1  10     1169.03     1206.72     13.79 o
  -2   1  10      251.19      246.47      3.76 o
  -1   1  10      968.81     1012.70     12.45 o
   0   1  10     1814.98     1836.39     19.96 o
   1   1  10     1052.06     1108.91     12.75 o
   2   1  10      239.26      233.61      3.84 o
   3   1  10     1085.43     1072.85     13.49 o
   4   1  10     1208.35     1230.43     16.39 o
   5   1  10       45.89       50.21      2.21 o
   6   1  10      243.78      255.90      7.01 o
   7   1  10      664.00      696.52     15.08 o
   8   1  10       74.06       75.58      6.34 o
   9   1  10       43.58       44.09      5.90 o
  -9   2  10       48.75       74.17     10.76 o
  -8   2  10      115.09      144.25     10.84 o
  -7   2  10      732.48      730.11     15.38 o
  -6   2  10      343.07      362.01      7.82 o
  -5   2  10      101.06      106.20      3.76 o
  -4   2  10      761.74      797.16     12.13 o
  -3   2  10     1014.87     1042.38     13.56 o
  -2   2  10      658.79      667.70      8.58 o
  -1   2  10      737.44      750.84      9.25 o
   0   2  10      660.04      688.10      8.66 o
   1   2  10      717.25      716.04      8.14 o
   2   2  10      665.64      647.83      8.06 o
   3   2  10      983.02      985.24     12.89 o
   4   2  10      674.59      667.05     10.13 o
   5   2  10      127.50      134.75      3.91 o
   6   2  10      426.33      430.30      9.01 o
   7   2  10      691.51      717.28     15.52 o
   8   2  10       80.64       74.92      7.15 o
   9   2  10       43.49       40.55      5.60 o
  -9   3  10      131.49      128.17      9.96 o
  -8   3  10      199.53      194.53     11.80 o
  -7   3  10      775.70      805.56     15.90 o
  -6   3  10      581.07      614.41     11.75 o
  -5   3  10      198.52      205.99      5.16 o
  -4   3  10      783.73      782.84     13.02 o
  -3   3  10     1443.82     1480.82     18.49 o
  -2   3  10      863.88      845.49     12.00 o
  -1   3  10     1478.76     1452.69     17.91 o
   0   3  10      702.85      681.90      9.10 o
   1   3  10     1600.90     1595.44     17.10 o
   2   3  10      975.30      951.12     11.26 o
   3   3  10     1480.39     1455.18     19.16 o
   4   3  10      806.97      810.45     13.32 o
   5   3  10      205.12      212.49      5.02 o
   6   3  10      608.06      623.13     10.64 o
   7   3  10      778.51      832.34     18.04 o
   8   3  10      234.43      243.76      7.75 o
   9   3  10      108.06      101.54      7.82 o
  -9   4  10      146.46      133.93     11.51 o
  -8   4  10      281.78      294.57     11.51 o
  -7   4  10       78.21       66.51      7.23 o
  -6   4  10      183.12      182.21      6.27 o
  -5   4  10      654.66      684.60     16.41 o
  -4   4  10      390.78      380.90      9.90 o
  -3   4  10      318.20      320.19      6.42 o
  -2   4  10      785.89      783.68     11.47 o
  -1   4  10     1702.26     1705.97     23.20 o
   0   4  10       67.03       72.71      2.73 o
   1   4  10     1493.17     1446.84     17.90 o
   2   4  10      760.33      751.32     10.29 o
   3   4  10      280.84      262.48      5.02 o
   4   4  10      326.60      311.39      6.20 o
   5   4  10      557.17      559.44     10.34 o
   6   4  10      234.21      237.95      5.98 o
   7   4  10       91.12       94.24      4.65 o
   8   4  10      231.73      241.25      9.44 o
   9   4  10      125.58      113.42      7.74 o
  -9   5  10      210.33      228.17     21.76 o
  -8   5  10      193.86      221.59     10.70 o
  -7   5  10      214.31      219.77      8.78 o
  -6   5  10      298.42      288.71      8.41 o
  -5   5  10     1370.14     1378.68     24.84 o
  -4   5  10      232.71      233.25      6.94 o
  -3   5  10      398.65      382.26      8.27 o
  -2   5  10     1044.29     1022.25     14.97 o
  -1   5  10     1283.77     1256.81     17.88 o
   0   5  10        7.37       10.91      2.73 o
   1   5  10     1410.02     1367.26     18.49 o
   2   5  10     1186.24     1149.30     16.31 o
   3   5  10      342.66      323.76      6.28 o
   4   5  10      219.43      226.08      5.24 o
   5   5  10     1374.90     1395.39     22.32 o
   6   5  10      335.14      329.35      7.53 o
   7   5  10      254.45      265.04      7.67 o
   8   5  10      189.51      209.64      8.70 o
   9   5  10      222.05      197.56      9.52 o
  -8   6  10      398.43      446.84     16.02 o
  -7   6  10      145.11      142.05      8.33 o
  -6   6  10      123.54      122.13      7.01 o
  -5   6  10      883.62      846.75     16.79 o
  -4   6  10      139.59      136.23      5.38 o
  -3   6  10      125.79      133.57      5.31 o
  -2   6  10     1298.09     1301.98     23.58 o
  -1   6  10      860.21      850.87     13.40 o
   0   6  10       27.85       30.67      3.10 o
   1   6  10      836.06      791.34     12.51 o
   2   6  10     1241.37     1203.02     19.35 o
   3   6  10      145.46      138.60      4.72 o
   4   6  10      166.94      169.07      5.98 o
   5   6  10      963.61      959.00     18.50 o
   6   6  10       99.24       90.70      5.46 o
   7   6  10      127.20      137.17      6.12 o
   8   6  10      345.13      332.72     11.96 o
   9   6  10      210.53      159.27     15.27 o
  -8   7  10      242.62      251.58     12.32 o
  -7   7  10        8.35       10.25      7.67 o
  -5   7  10      686.78      704.89     15.67 o
  -4   7  10      196.98      212.55      6.71 o
  -3   7  10      115.49      109.52      5.24 o
  -2   7  10     1021.25     1014.19     19.33 o
  -1   7  10      729.95      730.61     14.35 o
   0   7  10        2.32        5.45      2.80 o
   1   7  10      767.19      738.21     13.91 o
   2   7  10      948.98      905.10     15.62 o
   3   7  10      138.53      142.72      5.90 o
   4   7  10      167.78      147.75      5.53 o
   5   7  10      714.53      748.21     15.89 o
   6   7  10      244.70      247.69      7.53 o
   7   7  10       11.68       14.82      3.61 o
   8   7  10      298.44      275.99     11.51 o
  -8   8  10      383.00      356.60     16.39 o
  -7   8  10       10.60        8.77      7.08 o
  -6   8  10      243.03      255.80     10.77 o
  -5   8  10      529.65      536.65     13.00 o
  -4   8  10      392.75      388.06      9.97 o
  -3   8  10      184.72      189.44      6.49 o
  -2   8  10      991.53      990.85     19.54 o
  -1   8  10      583.75      599.00     12.56 o
   0   8  10       87.00       71.75      4.13 o
   1   8  10      601.30      584.41     11.90 o
   2   8  10      938.12      916.75     16.65 o
   3   8  10      169.74      168.48      5.75 o
   4   8  10      395.43      407.48     10.26 o
   5   8  10      623.35      616.43     13.67 o
   6   8  10      227.89      232.92      8.48 o
   7   8  10        6.64        7.15      4.64 o
   8   8  10      335.30      256.32     12.10 o
  -7   9  10       23.19       27.50      7.37 o
  -6   9  10      212.91      217.41      9.52 o
  -5   9  10      330.14      334.27     10.26 o
  -4   9  10      251.77      251.47      7.45 o
  -3   9  10       61.90       65.33      5.16 o
  -2   9  10      670.56      676.37     14.41 o
  -1   9  10      272.81      278.59      7.75 o
   0   9  10      213.79      206.88      6.57 o
   1   9  10      332.63      334.62     10.26 o
   2   9  10      731.93      720.39     15.01 o
   3   9  10       63.59       60.31      7.00 o
   4   9  10      207.30      196.53      7.82 o
   5   9  10      351.43      333.05     12.11 o
   6   9  10      210.32      219.03      9.22 o
   7   9  10       42.51       29.42      5.46 o
  -7  10  10      111.07       90.78      9.44 o
  -6  10  10      252.20      261.70     11.58 o
  -5  10  10      220.89      235.71     11.21 o
  -4  10  10      349.28      363.31     11.00 o
  -3  10  10      444.61      462.48     11.15 o
  -2  10  10      485.09      484.73     11.89 o
  -1  10  10      327.50      333.56      9.37 o
   0  10  10      636.20      664.93     17.74 o
   1  10  10      329.03      320.94      9.23 o
   2  10  10      485.08      497.73     13.07 o
   3  10  10      424.80      401.82     12.26 o
   4  10  10      291.16      294.89     11.14 o
   5  10  10      216.22      214.83      9.74 o
   6  10  10      281.64      299.51     13.50 o
   7  10  10      132.59       82.60      8.92 o
  -6  11  10      141.10      137.32      9.44 o
  -5  11  10      133.45      137.47      8.48 o
  -4  11  10      295.76      278.65     10.92 o
  -3  11  10      144.65      145.07      7.60 o
  -2  11  10      220.68      236.75      8.41 o
  -1  11  10      172.28      192.74     11.14 o
   0  11  10      612.34      627.12     17.81 o
   1  11  10      240.40      254.55      8.85 o
   2  11  10      257.21      274.86      9.00 o
   3  11  10      111.00      124.55      7.82 o
   4  11  10      294.53      297.32     11.00 o
   5  11  10      132.46      133.63      8.63 o
   6  11  10      148.12      137.33      8.70 o
  -5  12  10      138.13      135.41      8.78 o
  -4  12  10      290.46      276.35     10.18 o
  -3  12  10      350.29      362.63     10.78 o
  -2  12  10       24.95       26.98      5.82 o
  -1  12  10      137.07      161.52      9.29 o
   0  12  10      611.26      652.86     18.91 o
   1  12  10       69.74       83.76      7.30 o
   2  12  10       38.08       42.91      8.33 o
   3  12  10      344.00      335.31     13.65 o
   4  12  10      286.59      278.49     11.59 o
   5  12  10      109.85       99.55      8.48 o
  -4  13  10      264.62      244.96     11.95 o
  -3  13  10      256.87      251.23      9.96 o
  -2  13  10       23.00       20.35      7.52 o
  -1  13  10       79.95       90.33     10.99 o
   0  13  10      943.05      956.83     29.74 o
   1  13  10       84.37       87.60      8.26 o
   2  13  10       36.26       41.95      8.92 o
   3  13  10      275.85      289.10     15.57 o
   4  13  10      311.70      276.88     14.24 o
  -3  14  10      237.33      215.72     23.09 o
  -2  14  10       30.28       29.86      7.37 o
  -1  14  10      108.91      102.58      8.48 o
   0  14  10      312.59      346.92     14.61 o
   1  14  10      106.64       92.32      7.52 o
   2  14  10       13.17        5.16      6.86 o
   3  14  10      213.34      216.88     18.15 o
   0  15  10       76.33       43.36     11.58 o
   1   0  11     1225.42     1286.54     14.54 o
   2   0  11      395.53      394.43      6.35 o
   3   0  11      119.82      130.48      2.73 o
   4   0  11      716.02      722.64     10.21 o
   5   0  11     1026.03     1037.63     17.25 o
   6   0  11      186.98      187.60      6.05 o
   7   0  11       97.74      105.52      5.38 o
   8   0  11      603.12      618.08     16.99 o
   9   0  11      277.27      272.05     14.46 o
  -9   1  11       89.27      114.66      9.81 o
  -8   1  11      351.90      384.63     19.78 o
  -7   1  11        1.91       11.57      4.28 o
  -6   1  11      451.35      469.24      9.75 o
  -5   1  11      695.11      729.08     12.94 o
  -4   1  11      491.85      496.03      7.91 o
  -3   1  11      346.99      340.47      5.17 o
  -2   1  11     1869.73     1871.15     20.91 o
  -1   1  11     1113.79     1149.62     13.35 o
   0   1  11      345.68      356.99      4.58 o
   1   1  11     1070.46     1090.95     12.53 o
   2   1  11     1811.91     1771.29     19.42 o
   3   1  11      413.80      407.13      6.50 o
   4   1  11      476.83      478.42      7.83 o
   5   1  11      735.19      755.90     13.46 o
   6   1  11      437.69      479.04     11.22 o
   7   1  11       15.18       21.82      3.98 o
   8   1  11      437.66      476.82     13.88 o
   9   1  11      108.20      125.07      8.63 o
  -9   2  11      238.93      224.87     13.80 o
  -8   2  11      252.56      285.69     13.50 o
  -7   2  11      137.71      133.49      6.56 o
  -6   2  11      374.96      359.83     18.38 o
  -5   2  11      623.84      655.08     11.83 o
  -4   2  11      290.78      285.50      5.24 o
  -3   2  11      193.52      193.60      3.84 o
  -2   2  11      969.42      966.95     12.74 o
  -1   2  11      701.18      709.63      9.47 o
   0   2  11      568.73      522.34      7.25 o
   1   2  11      764.68      778.47      9.03 o
   2   2  11      906.83      899.34     11.03 o
   3   2  11      188.96      180.98      3.69 o
   4   2  11      365.39      343.86      8.86 o
   5   2  11      593.87      624.10     10.20 o
   6   2  11      265.83      272.08      8.19 o
   7   2  11      146.56      159.61      6.12 o
   8   2  11      258.54      257.14      9.08 o
   9   2  11      154.62      139.40      8.70 o
  -9   3  11      223.51      196.53     15.64 o
  -8   3  11      266.91      281.20     14.90 o
  -7   3  11      164.60      168.84      7.30 o
  -6   3  11      548.10      565.23     12.56 o
  -5   3  11      917.78      953.81     18.43 o
  -4   3  11      576.67      590.28     11.75 o
  -3   3  11      485.36      470.71      9.75 o
  -2   3  11     1305.94     1277.52     18.25 o
  -1   3  11      777.96      774.61     10.43 o
   0   3  11      358.28      347.09      5.46 o
   1   3  11      769.62      755.33      9.55 o
   2   3  11     1350.81     1333.30     16.03 o
   3   3  11      422.13      438.07      7.83 o
   4   3  11      609.13      616.97     10.72 o
   5   3  11      937.50      932.72     16.06 o
   6   3  11      539.98      546.01     10.93 o
   7   3  11      176.20      176.00      6.56 o
   8   3  11      274.07      281.58      9.44 o
   9   3  11      247.92      218.24     10.33 o
  -8   4  11       84.78       97.41      7.59 o
  -7   4  11      253.44      269.17     10.63 o
  -6   4  11      288.22      297.85      8.27 o
  -5   4  11      157.39      162.65      5.75 o
  -4   4  11      369.07      370.94      9.01 o
  -3   4  11      491.69      482.89      8.72 o
  -2   4  11      366.78      355.11      6.87 o
  -1   4  11      690.58      662.35     10.28 o
   0   4  11      892.76      878.65     12.59 o
   1   4  11      614.23      573.38      8.28 o
   2   4  11      386.82      358.99      6.87 o
   3   4  11      497.81      488.74      9.68 o
   4   4  11      429.04      429.53      8.20 o
   5   4  11      166.08      161.03      4.72 o
   6   4  11      246.33      248.95      6.27 o
   7   4  11      285.75      304.77      8.86 o
   8   4  11      102.31       96.67      6.34 o
   9   4  11      126.19      101.92     13.13 o
  -8   5  11       91.21       97.26      8.70 o
  -7   5  11      572.38      617.65     17.51 o
  -6   5  11      218.00      196.76     15.12 o
  -5   5  11      285.17      289.44      8.34 o
  -4   5  11      530.41      524.64     11.90 o
  -3   5  11     1445.68     1440.53     25.23 o
  -2   5  11      313.31      330.20      7.38 o
  -1   5  11      678.61      666.31     11.24 o
   0   5  11      620.45      616.98     10.28 o
   1   5  11      655.92      633.85      9.91 o
   2   5  11      295.15      289.28      6.13 o
   3   5  11     1409.95     1378.36     24.03 o
   4   5  11      548.23      537.68     11.45 o
   5   5  11      273.43      273.42      7.45 o
   6   5  11      144.41      142.57      5.53 o
   7   5  11      600.31      615.06     14.19 o
   8   5  11       83.31       85.31      6.86 o
  -8   6  11       86.53       82.44      8.48 o
  -7   6  11      369.39      375.35     13.58 o
  -6   6  11      294.50      289.95      8.56 o
  -5   6  11       17.17        9.29      4.57 o
  -4   6  11      479.37      465.77     10.64 o
  -3   6  11      572.04      575.96     12.64 o
  -2   6  11       70.82       68.13      3.83 o
  -1   6  11      410.18      408.11      7.83 o
   0   6  11     1345.43     1319.69     20.69 o
   1   6  11      396.41      391.03      7.53 o
   2   6  11       83.76       88.93      4.35 o
   3   6  11      580.56      576.42     12.19 o
   4   6  11      528.15      497.27     10.86 o
   5   6  11       32.86       33.69      4.13 o
   6   6  11      229.87      234.54      6.86 o
   7   6  11      397.10      391.33     11.07 o
   8   6  11       73.14       85.16      7.45 o
  -8   7  11       82.27       58.77     10.18 o
  -7   7  11      369.17      387.45     14.10 o
  -6   7  11      250.58      258.46      8.78 o
  -5   7  11        6.82        8.26      5.01 o
  -4   7  11      507.64      506.80     12.48 o
  -3   7  11      887.63      891.00     17.54 o
  -2   7  11      166.13      165.98      5.98 o
  -1   7  11      306.34      306.70      6.86 o
   0   7  11      502.74      488.41      9.46 o
   1   7  11      273.16      268.13      6.20 o
   2   7  11      153.16      159.33      5.16 o
   3   7  11      960.54      929.09     17.62 o
   4   7  11      502.95      500.14     11.52 o
   5   7  11        6.16        9.07      3.98 o
   6   7  11      229.72      230.19      7.97 o
   7   7  11      464.86      467.55     16.17 o
   8   7  11       82.06       95.78     12.90 o
  -7   8  11      162.54      166.17      9.66 o
  -6   8  11      479.87      522.83     16.47 o
  -5   8  11       89.47       88.86      6.71 o
  -4   8  11      644.15      666.60     14.56 o
  -3   8  11      278.32      292.09      9.00 o
  -2   8  11      274.24      283.39      7.97 o
  -1   8  11      450.91      476.89     11.00 o
   0   8  11     1411.03     1373.00     28.33 o
   1   8  11      436.43      427.38      8.79 o
   2   8  11      226.64      223.42      6.27 o
   3   8  11      320.69      303.80      7.97 o
   4   8  11      526.69      521.14     12.56 o
   5   8  11       92.60       89.45      6.34 o
   6   8  11      455.95      455.00     12.04 o
   7   8  11      174.01      178.65     11.95 o
  -7   9  11      140.27      140.94     11.51 o
  -6   9  11      173.40      197.97     10.11 o
  -5   9  11       78.99       71.15      6.41 o
  -4   9  11      351.70      399.19     11.74 o
  -3   9  11      362.33      373.60     10.26 o
  -2   9  11      134.43      128.55      5.75 o
  -1   9  11      188.38      193.65      6.93 o
   0   9  11      698.96      694.39     17.00 o
   1   9  11      150.81      142.43      6.86 o
   2   9  11      103.74       91.37      6.49 o
   3   9  11      478.73      486.48     12.48 o
   4   9  11      386.62      408.10     13.21 o
   5   9  11       63.48       67.76      7.23 o
   6   9  11      139.60      166.75      9.07 o
   7   9  11      200.57      135.14      8.04 o
  -6  10  11      324.49      331.88     13.73 o
  -5  10  11      347.84      350.37     11.51 o
  -4  10  11      220.43      230.47      8.48 o
  -3  10  11      248.61      252.79      8.04 o
  -2  10  11      196.15      197.34      8.04 o
  -1  10  11      423.80      447.83     14.55 o
   0  10  11      426.91      442.44     12.63 o
   1  10  11      370.55      372.95     10.11 o
   2  10  11      185.52      181.02      6.93 o
   3  10  11      270.74      270.15     10.63 o
   4  10  11      274.34      275.24     10.26 o
   5  10  11      321.50      316.83     12.32 o
   6  10  11      290.21      279.23     12.25 o
  -6  11  11       71.00       40.48     10.99 o
  -5  11  11       21.44       17.62      8.33 o
  -4  11  11      187.71      205.14      9.15 o
  -3  11  11      404.01      428.71     12.03 o
  -2  11  11      321.69      344.30     10.63 o
  -1  11  11      230.91      242.95     10.03 o
   0  11  11      104.24      112.31      8.26 o
   1  11  11      224.22      247.74      9.89 o
   2  11  11      292.07      290.16     11.81 o
   3  11  11      362.18      377.49     13.14 o
   4  11  11      206.60      213.12     10.33 o
   5  11  11        7.83        8.26      6.12 o
   6  11  11       70.79       32.59      8.55 o
  -5  12  11      346.74      280.16     25.39 o
  -4  12  11      139.35      161.00     10.25 o
  -3  12  11       85.26       83.03      7.15 o
  -2  12  11      210.09      228.25     10.62 o
  -1  12  11      372.82      399.79     14.62 o
   0  12  11       39.55       46.08      8.63 o
   1  12  11      453.60      486.30     13.07 o
   2  12  11      176.72      186.62      9.59 o
   3  12  11       92.61       89.00      9.66 o
   4  12  11      185.64      176.15     10.03 o
   5  12  11      315.91      261.98     20.37 o
  -3  13  11       37.35       27.79      9.07 o
  -2  13  11      377.89      380.66     16.24 o
  -1  13  11      110.66      139.15      9.96 o
   0  13  11        3.50       12.38      7.15 o
   1  13  11      127.85      152.36      8.85 o
   2  13  11      345.03      350.73     14.69 o
   3  13  11       53.19       62.23      8.11 o
  -2  14  11      257.20      196.48     22.06 o
  -1  14  11      244.06      199.94     16.23 o
   0  14  11       10.74       -6.63      6.63 o
   1  14  11      246.60      223.92     16.53 o
   2  14  11      234.27      206.79     21.76 o
   0   0  12      717.49      761.51     12.72 o
   1   0  12      384.54      379.16      5.91 o
   2   0  12       60.30       61.94      2.51 o
   3   0  12     1291.02     1350.68     17.87 o
   4   0  12      367.77      382.23      6.79 o
   5   0  12       27.94       31.11      3.69 o
   6   0  12      288.72      305.01      7.68 o
   7   0  12      337.50      352.43      9.23 o
   8   0  12      107.14      101.54      8.19 o
   9   0  12       85.95       78.60     11.06 o
  -9   1  12       62.99       41.44      9.95 o
  -8   1  12      174.95      244.30     14.68 o
  -7   1  12      167.19      179.68      8.48 o
  -6   1  12      853.27      901.18     18.42 o
  -5   1  12       12.04       16.59      4.50 o
  -4   1  12      792.27      818.92     13.61 o
  -3   1  12      656.81      659.14     11.24 o
  -2   1  12      313.98      323.35      5.76 o
  -1   1  12      295.91      289.75      4.87 o
   0   1  12     2267.32     2271.91     25.49 o
   1   1  12      312.65      316.72      4.50 o
   2   1  12      264.14      271.46      4.95 o
   3   1  12      698.85      709.92     10.80 o
   4   1  12      804.39      839.09     11.98 o
   5   1  12       25.22       26.32      3.61 o
   6   1  12      857.95      922.49     18.34 o
   7   1  12      209.46      236.96      8.19 o
   8   1  12      178.15      189.57      8.26 o
  -8   2  12      253.23      276.90     13.80 o
  -7   2  12      209.74      242.71      7.75 o
  -6   2  12      286.82      287.88      8.71 o
  -5   2  12       47.82       63.63      5.16 o
  -4   2  12      458.15      478.84     10.12 o
  -3   2  12      898.63      903.43     15.03 o
  -2   2  12      442.47      445.35      8.42 o
  -1   2  12      334.14      339.93      5.61 o
   0   2  12      962.78      916.05     12.52 o
   1   2  12      277.74      280.86      5.17 o
   2   2  12      476.35      474.38      7.61 o
   3   2  12      970.44      993.61     14.59 o
   4   2  12      416.09      423.59      7.46 o
   5   2  12       35.60       34.72      2.80 o
   6   2  12      264.74      278.41      8.12 o
   7   2  12      194.78      206.03      7.38 o
   8   2  12      227.80      219.04      8.26 o
   9   2  12      201.58      135.88     15.12 o
  -8   3  12      192.78      219.97     12.25 o
  -7   3  12      152.84      148.10      7.30 o
  -6   3  12      349.48      364.28      9.15 o
  -5   3  12      478.84      498.69     11.15 o
  -4   3  12      712.38      728.82     14.79 o
  -3   3  12      407.24      426.18      7.83 o
  -2   3  12      371.36      377.84      7.68 o
  -1   3  12      391.33      386.02      6.50 o
   0   3  12     2107.47     2108.87     28.67 o
   1   3  12      358.84      345.42      5.46 o
   2   3  12      302.51      306.78      6.13 o
   3   3  12      361.78      365.18      7.90 o
   4   3  12      701.36      712.30     12.79 o
   5   3  12      501.29      512.26     10.05 o
   6   3  12      328.72      343.51      8.41 o
   7   3  12      180.92      195.70      7.23 o
   8   3  12      162.29      178.27      7.82 o
  -8   4  12      161.60      176.50     10.03 o
  -7   4  12      246.16      294.46     11.88 o
  -6   4  12      267.25      281.88      8.93 o
  -5   4  12      288.43      289.29      8.41 o
  -4   4  12      278.42      269.67      7.60 o
  -3   4  12      573.60      559.13     10.05 o
  -2   4  12      743.32      716.33     11.98 o
   0   4  12      504.61      499.41      8.72 o
   1   4  12      463.12      457.64      7.53 o
   2   4  12      776.80      756.24     13.02 o
   3   4  12      564.13      560.88     11.16 o
   4   4  12      287.43      286.21      6.94 o
   5   4  12      363.34      363.20      8.42 o
   6   4  12      251.28      274.11      9.89 o
   7   4  12      261.30      273.45     10.03 o
   8   4  12      157.22      145.22      7.38 o
  -8   5  12      110.50      110.91      9.37 o
  -7   5  12      198.37      217.32     10.92 o
  -6   5  12      127.31      137.47      7.01 o
  -5   5  12      653.19      704.25     15.67 o
  -4   5  12      278.44      278.89      7.68 o
  -3   5  12      377.17      363.33      8.86 o
  -2   5  12      261.40      256.60      5.90 o
  -1   5  12     1188.89     1208.07     19.34 o
   0   5  12      938.66      915.44     14.88 o
   1   5  12     1124.15     1114.14     18.15 o
   2   5  12      185.02      209.89      9.66 o
   3   5  12      392.41      401.90      9.38 o
   4   5  12      246.92      239.15      6.86 o
   5   5  12      673.76      714.73     16.11 o
   6   5  12      116.53      115.41      5.46 o
   7   5  12      165.83      166.92     10.33 o
   8   5  12       79.15       72.26      6.41 o
  -8   6  12      159.14      166.17     18.66 o
  -7   6  12       15.37       15.48      8.33 o
  -6   6  12      354.84      352.16     10.70 o
  -5   6  12      387.27      387.07     10.26 o
  -4   6  12      357.30      384.53      9.97 o
  -3   6  12      136.39      133.20      5.61 o
  -2   6  12      684.36      693.62     13.01 o
  -1   6  12      479.33      487.83      9.60 o
   0   6  12       51.98       51.83      3.69 o
   1   6  12      522.19      534.47     10.20 o
   2   6  12      729.94      717.13     12.79 o
   3   6  12      118.55      112.76      5.68 o
   4   6  12      331.59      329.35      8.56 o
   5   6  12      355.60      362.59      9.89 o
   6   6  12      366.40      352.25      9.23 o
   7   6  12       35.00       31.41      7.81 o
   8   6  12      180.60      139.19     10.40 o
  -7   7  12       69.51       80.07      8.55 o
  -6   7  12      174.31      181.01      8.93 o
  -5   7  12      625.21      651.05     15.74 o
  -4   7  12      166.45      185.00      7.08 o
  -3   7  12       85.18       94.24      5.68 o
  -2   7  12      394.11      410.60      9.89 o
  -1   7  12      649.59      671.98     12.79 o
   0   7  12        0.47       -1.03      4.13 o
   1   7  12      640.76      643.94     11.75 o
   2   7  12      426.95      415.97      8.64 o
   3   7  12       73.51       70.86      4.72 o
   4   7  12      171.73      184.26      7.30 o
   5   7  12      636.84      654.11     15.00 o
   6   7  12      248.28      251.01      7.82 o
   7   7  12       58.11       44.46      6.78 o
  -7   8  12      117.33      110.84      9.37 o
  -6   8  12      204.96      210.32     11.29 o
  -5   8  12      181.30      201.45      7.82 o
  -4   8  12      234.29      245.69      8.93 o
  -3   8  12      118.62      114.83      6.49 o
  -2   8  12     1035.10     1073.94     21.76 o
  -1   8  12      225.40      225.18      7.67 o
   0   8  12        5.36        2.51      4.20 o
   1   8  12      269.54      273.19      7.31 o
   2   8  12     1022.45     1027.40     18.50 o
   3   8  12      110.89      108.26      6.64 o
   4   8  12      239.36      238.98      8.34 o
   5   8  12      137.58      135.85      6.42 o
   6   8  12      172.09      178.72      8.11 o
   7   8  12      132.16      103.84      8.92 o
  -6   9  12      113.97      122.71      9.14 o
  -5   9  12      252.06      266.72     12.25 o
  -4   9  12      172.55      178.13      7.82 o
  -3   9  12      155.33      168.83      7.01 o
  -2   9  12      526.28      575.20     13.96 o
  -1   9  12      376.52      391.64     12.55 o
   0   9  12       47.32       49.69      5.82 o
   1   9  12      360.34      382.46     10.70 o
   2   9  12      515.51      521.77     12.48 o
   3   9  12      158.55      154.60      7.23 o
   4   9  12      154.47      158.72      6.42 o
   5   9  12      280.75      263.87     12.32 o
   6   9  12      144.39      124.27      7.60 o
  -6  10  12       84.18       47.63     16.22 o
  -5  10  12      144.12      146.69      7.30 o
  -4  10  12      211.76      203.24      9.59 o
  -3  10  12      285.11      291.93     10.92 o
  -2  10  12      258.21      272.27      9.08 o
  -1  10  12      299.35      300.58     10.55 o
   0  10  12       45.57       65.32      7.74 o
   1  10  12      353.44      378.89     10.63 o
   2  10  12      262.97      266.08      9.59 o
   3  10  12      252.86      252.19     11.51 o
   4  10  12      229.04      252.90     10.85 o
   5  10  12      156.63      163.81      9.66 o
   6  10  12       71.05       47.34      8.63 o
  -5  11  12      188.23      151.66     10.33 o
  -4  11  12      140.48      133.93      7.60 o
  -3  11  12       92.48       86.05      6.42 o
  -2  11  12      180.32      200.49      9.59 o
  -1  11  12      252.08      275.95     10.85 o
   0  11  12      193.50      216.06      9.81 o
   1  11  12      243.97      271.22      9.30 o
   2  11  12      151.70      166.17      9.15 o
   3  11  12       86.66       91.73      8.85 o
   4  11  12      149.85      157.39      8.85 o
   5  11  12      196.57      174.53     14.24 o
  -4  12  12      135.37       97.79      7.08 o
  -3  12  12      308.20      314.89     14.02 o
  -2  12  12       61.72       64.00      7.67 o
  -1  12  12      481.64      525.85     17.65 o
   0  12  12      154.49      170.97      8.63 o
   1  12  12      496.28      515.91     16.32 o
   2  12  12       77.93       93.94      8.70 o
   3  12  12      333.49      323.26     14.10 o
   4  12  12       98.45       66.37      7.74 o
  -3  13  12      100.86       67.25     10.69 o
  -2  13  12      105.64       85.98      8.33 o
  -1  13  12       70.12       76.53      8.11 o
   0  13  12      121.42      122.71      8.48 o
   1  13  12       82.91      107.65      7.89 o
   2  13  12       77.72       61.64      8.63 o
   3  13  12       87.46       86.05     16.44 o
   1   0  13      699.96      709.57     11.76 o
   2   0  13      919.74      937.84     13.92 o
   3   0  13      101.91      104.94      3.83 o
   4   0  13        4.81        7.30      2.58 o
   5   0  13      622.08      662.72     14.48 o
   6   0  13      216.21      206.57      7.08 o
   7   0  13       22.98       28.60      7.67 o
   8   0  13       17.54       10.76      6.34 o
  -8   1  13      574.76      566.41     25.78 o
  -7   1  13      107.35      110.10      7.89 o
  -6   1  13      393.00      439.85     10.70 o
  -5   1  13      245.86      265.34      7.75 o
  -4   1  13      531.08      554.09     10.12 o
  -3   1  13       37.76       43.87      3.24 o
  -2   1  13     1629.78     1632.57     25.77 o
  -1   1  13      211.68      212.72      4.21 o
   0   1  13       29.42       33.18      1.92 o
   1   1  13      203.40      210.58      3.98 o
   2   1  13     1709.28     1763.43     24.74 o
   3   1  13       21.45       21.60      2.29 o
   4   1  13      494.84      513.82      8.79 o
   5   1  13      233.36      245.84      6.49 o
   6   1  13      437.51      473.60     13.22 o
   7   1  13       76.71       68.65      7.08 o
   8   1  13      498.42      493.81     22.38 o
  -8   2  13      114.45      121.31     10.91 o
  -7   2  13       37.97       35.09      5.75 o
  -6   2  13      341.56      343.37     10.70 o
  -5   2  13      677.98      694.94     14.49 o
  -4   2  13      506.04      506.01     10.93 o
  -3   2  13      108.07       97.42      4.65 o
  -2   2  13      436.61      439.30      8.42 o
  -1   2  13      750.15      755.71     11.76 o
   0   2  13      564.30      576.75      8.35 o
   1   2  13      785.58      822.71     11.24 o
   2   2  13      443.31      447.07      8.05 o
   3   2  13       79.71       84.06      3.02 o
   4   2  13      475.78      456.23      8.94 o
   5   2  13      704.52      721.26     14.93 o
   6   2  13      381.52      400.26     10.93 o
   7   2  13       64.02       64.37      5.68 o
   8   2  13      111.60       94.46      7.82 o
  -8   3  13      179.79      168.40     12.47 o
  -7   3  13      219.39      228.99      8.85 o
  -6   3  13      173.95      180.57      6.64 o
  -5   3  13       24.11       29.64      5.01 o
  -4   3  13      242.27      250.51      7.60 o
  -3   3  13      455.47      469.88      9.31 o
  -2   3  13      780.46      797.96     13.61 o
  -1   3  13      240.39      252.96      6.05 o
   0   3  13      364.60      365.93      5.83 o
   1   3  13      236.14      243.07      4.94 o
   2   3  13      743.72      744.81     12.72 o
   3   3  13      519.96      514.12     10.64 o
   4   3  13      190.33      185.17      5.46 o
   5   3  13       15.19       10.03      3.69 o
   6   3  13      165.04      177.39      7.30 o
   7   3  13      227.95      241.76     10.11 o
   8   3  13      161.87      123.47      9.44 o
  -8   4  13      123.08      131.05     11.87 o
  -7   4  13      144.15      145.44      9.51 o
  -6   4  13      282.53      304.54      9.45 o
  -5   4  13      542.26      577.30     13.44 o
  -4   4  13      594.64      601.04     13.60 o
  -3   4  13      273.85      283.68      6.27 o
  -2   4  13      312.73      310.68      6.79 o
  -1   4  13      385.31      403.31      8.27 o
   0   4  13      796.78      760.38     12.80 o
   1   4  13      397.49      407.83      7.75 o
   2   4  13      324.52      325.39      7.90 o
   3   4  13      333.66      333.65      7.82 o
   4   4  13      509.39      525.41     11.52 o
   5   4  13      540.63      533.42     12.19 o
   6   4  13      321.46      340.97     10.85 o
   7   4  13      150.83      163.66      9.07 o
   8   4  13      102.10       94.98      8.63 o
  -7   5  13      440.21      468.17     16.39 o
  -6   5  13      134.13      143.15      7.52 o
  -5   5  13       15.84       20.05      5.82 o
  -4   5  13       52.85       49.69      5.31 o
  -3   5  13      886.57      882.55     17.31 o
  -2   5  13      314.63      328.91      7.60 o
  -1   5  13      649.90      656.93     11.61 o
   0   5  13      138.86      133.21      4.28 o
   1   5  13      687.96      689.35     12.20 o
   2   5  13      293.57      288.21      6.79 o
   3   5  13      902.78      907.55     17.83 o
   4   5  13       51.80       62.60      5.09 o
   5   5  13       23.51       28.68      3.91 o
   6   5  13      145.12      150.31     10.47 o
   7   5  13      422.18      403.98     14.69 o
   8   5  13       59.94       49.99     10.17 o
  -7   6  13      136.29      156.42     10.03 o
  -6   6  13      323.90      326.80     11.07 o
  -5   6  13       45.58       54.63      5.60 o
  -4   6  13      460.94      501.28     12.11 o
  -3   6  13      409.39      418.43     10.78 o
  -2   6  13      157.08      157.26      5.02 o
  -1   6  13      172.80      180.43      5.38 o
   0   6  13      645.69      634.48     13.08 o
   1   6  13      143.36      154.01      5.38 o
   2   6  13      142.15      145.37      5.16 o
   3   6  13      434.38      425.93     10.71 o
   4   6  13      431.65      464.67     10.85 o
   5   6  13       25.43       19.90      4.42 o
   6   6  13      395.18      378.26     14.03 o
   7   6  13      135.00      119.62      7.89 o
  -7   7  13      495.05      475.04     26.44 o
  -6   7  13      122.07      119.54      7.30 o
  -5   7  13        0.16        1.47      5.38 o
  -4   7  13      120.15      128.84      6.93 o
  -3   7  13      816.48      856.96     17.90 o
  -2   7  13       18.71       24.03      4.64 o
  -1   7  13      442.10      436.29      9.16 o
   0   7  13      563.68      564.03     12.56 o
   1   7  13      458.09      457.44      9.60 o
   2   7  13        7.18        3.98      3.98 o
   3   7  13      747.45      757.51     15.90 o
   4   7  13      163.57      163.23      6.79 o
   5   7  13        0.99       -4.64      4.64 o
   6   7  13       93.08       88.34      6.12 o
   7   7  13      387.17      352.69     15.21 o
  -6   8  13      237.93      250.55     12.10 o
  -5   8  13      111.40      121.97      7.15 o
  -4   8  13      484.47      505.79     13.96 o
  -3   8  13      198.19      226.25      8.63 o
  -2   8  13      102.57       98.52      8.33 o
  -1   8  13      128.79      129.80      8.19 o
   0   8  13      924.21      951.69     19.38 o
   1   8  13       77.62       87.45      5.68 o
   2   8  13      156.32      167.58      6.27 o
   3   8  13      207.03      217.41      7.67 o
   4   8  13      556.36      564.36     13.89 o
   5   8  13      105.73      104.27      7.15 o
   6   8  13      295.06      244.03      9.45 o
  -6   9  13      150.49      142.86     16.96 o
  -5   9  13       43.46       37.16      7.08 o
  -4   9  13      200.51      204.12      7.97 o
  -3   9  13      442.30      432.02     23.63 o
  -2   9  13      131.31      137.47      7.08 o
  -1   9  13      236.28      265.76     11.44 o
   0   9  13      338.21      349.86     11.66 o
   1   9  13      314.57      333.52      9.74 o
   2   9  13      126.37      122.13      6.19 o
   3   9  13      331.21      324.75      9.37 o
   4   9  13      205.78      204.64      7.67 o
   5   9  13       49.20       52.79      6.71 o
   6   9  13      127.10       82.15      6.56 o
  -5  10  13      135.66      104.06      6.78 o
  -4  10  13      297.42      308.83     11.81 o
  -3  10  13      147.13      138.36      7.89 o
  -2  10  13       49.57       38.04      7.00 o
  -1  10  13      205.30      207.37      9.89 o
   0  10  13      444.34      507.12     16.98 o
   1  10  13      210.67      228.77      9.15 o
   2  10  13       68.47       75.72      7.15 o
   3  10  13      155.55      167.13      9.51 o
   4  10  13      227.76      224.35     11.21 o
   5  10  13      149.53      132.61      8.56 o
  -4  11  13      188.52      149.81      8.19 o
  -3  11  13      111.45      106.85      9.51 o
  -2  11  13      296.00      310.82     14.02 o
  -1  11  13      110.30      140.70      9.66 o
   0  11  13      120.27      143.88      8.55 o
   1  11  13      106.31       90.19      7.89 o
   2  11  13      342.02      332.50     13.51 o
   3  11  13      166.30      191.03     11.28 o
   4  11  13      151.59      145.37     10.62 o
  -3  12  13      203.68      200.50     18.88 o
  -2  12  13      148.15      142.93     10.18 o
  -1  12  13      304.65      325.88     16.46 o
   0  12  13       26.97       36.34      7.00 o
   1  12  13      261.33      252.19     10.55 o
   2  12  13      142.51      143.74      9.07 o
   3  12  13      191.56      209.64     21.32 o
  -1  13  13      109.83       64.52     17.03 o
   0  13  13       26.76       23.37     11.13 o
   1  13  13       79.06       89.96     14.01 o
   0   0  14      468.07      469.93     13.15 o
   1   0  14      439.49      442.54      8.27 o
   2   0  14        0.93        0.00      2.51 o
   3   0  14      518.23      524.06     10.05 o
   4   0  14      214.98      223.84      6.12 o
   5   0  14       13.69       11.35      4.42 o
   6   0  14        6.19        8.55      5.90 o
   7   0  14      444.72      450.09     15.14 o
   8   0  14       14.24       -3.54      8.85 o
  -8   1  14       32.41       40.47     10.39 o
  -7   1  14      171.10      165.66      9.00 o
  -6   1  14      321.52      343.77     10.41 o
  -5   1  14       67.69       74.25      5.38 o
  -4   1  14     1026.61     1093.42     21.02 o
  -3   1  14      213.04      223.33      5.53 o
  -2   1  14      176.78      176.01      4.87 o
  -1   1  14       72.39       71.67      2.88 o
   0   1  14     1514.29     1507.35     23.37 o
   1   1  14       77.25       80.08      3.69 o
   2   1  14      200.42      200.08      5.39 o
   3   1  14      170.01      173.87      7.89 o
   4   1  14     1064.28     1071.08     20.73 o
   5   1  14       45.30       49.77      6.41 o
   6   1  14      287.19      298.13     12.03 o
   7   1  14      149.70      154.00     10.25 o
   8   1  14       32.45       18.73     10.10 o
  -7   2  14      636.32      671.03     18.62 o
  -6   2  14      201.75      207.96      7.45 o
  -5   2  14       16.38       16.00      5.31 o
  -4   2  14      318.04      332.36      8.41 o
  -3   2  14      859.21      879.36     15.09 o
  -2   2  14      388.62      392.95      8.12 o
  -1   2  14      559.52      557.66     10.05 o
   0   2  14      342.99      355.17      6.35 o
   1   2  14      563.59      565.65     10.27 o
   2   2  14      370.06      369.74      8.27 o
   3   2  14      813.96      826.53     16.42 o
   4   2  14      353.88      358.68      8.71 o
   5   2  14       30.10       36.57      8.18 o
   6   2  14      220.25      235.78     10.99 o
   7   2  14      653.02      646.76     24.68 o
   8   2  14      116.03      101.69     13.57 o
  -7   3  14       51.27       50.72      5.68 o
  -6   3  14      140.08      150.01      7.01 o
  -5   3  14      193.11      208.54      7.75 o
  -4   3  14      232.06      236.91      6.94 o
  -3   3  14       52.45       59.50      4.64 o
  -2   3  14      168.54      159.63      4.79 o
  -1   3  14      370.50      365.24      7.16 o
   0   3  14      174.63      176.45      4.35 o
   1   3  14      353.31      361.00      6.57 o
   2   3  14      186.78      190.99      5.16 o
   3   3  14      101.96      106.41      4.13 o
   4   3  14      238.07      236.62      7.38 o
   5   3  14      183.60      198.50      8.63 o
   6   3  14      128.06      130.24      9.37 o
   7   3  14       19.52       19.98      6.41 o
  -7   4  14      238.57      263.75     11.73 o
  -6   4  14      240.96      240.15     10.33 o
  -5   4  14      133.55      142.19      7.38 o
  -4   4  14      399.16      424.52     10.78 o
  -3   4  14      460.45      485.13     10.12 o
  -2   4  14      686.35      708.26     13.31 o
  -1   4  14      920.86      922.18     16.13 o
   0   4  14      275.44      292.98      6.86 o
   1   4  14      828.82      839.12     14.65 o
   2   4  14      623.38      583.40     12.19 o
   3   4  14      475.87      501.78     11.30 o
   4   4  14      451.40      428.30     10.19 o
   5   4  14      113.36      100.74      5.31 o
   6   4  14      196.92      201.09      8.56 o
   7   4  14      228.56      221.18     11.58 o
  -7   5  14        3.79       -8.92      8.92 o
  -6   5  14       83.35       89.52      6.71 o
  -5   5  14      813.62      862.22     19.22 o
  -4   5  14       95.04      102.79      5.97 o
  -3   5  14       61.73       58.69      5.09 o
  -2   5  14      219.71      219.72      5.68 o
  -1   5  14      600.77      614.08     11.82 o
   0   5  14       11.01       15.26      3.69 o
   1   5  14      584.78      613.45     11.38 o
   2   5  14      260.43      261.74      7.82 o
   3   5  14       86.04       76.39      4.94 o
   4   5  14       99.96       97.19      4.65 o
   5   5  14      783.22      755.81     18.19 o
   6   5  14       87.37       93.94      7.15 o
   7   5  14       10.00       17.32      5.68 o
  -7   6  14       42.14       54.04     14.38 o
  -6   6  14       59.41       59.20      6.27 o
  -5   6  14      128.56      127.36      7.01 o
  -4   6  14      159.70      166.40      7.38 o
  -3   6  14       18.78       22.78      5.68 o
  -2   6  14      729.98      757.62     14.42 o
  -1   6  14      100.68       93.65      4.28 o
   0   6  14       13.68       20.27      3.69 o
   1   6  14      107.81      119.54      4.79 o
   2   6  14      719.14      729.64     15.15 o
   3   6  14        8.85       10.39      5.09 o
   4   6  14      189.17      187.44      6.71 o
   5   6  14      155.48      159.24      5.90 o
   6   6  14       66.55       92.24      8.77 o
   7   6  14       34.26       12.46      7.45 o
  -6   7  14       49.33       46.52      5.60 o
  -5   7  14      705.41      724.72     19.29 o
  -4   7  14       82.36       85.53      6.19 o
  -3   7  14      131.12      150.60      7.08 o
  -2   7  14      234.79      245.91      7.89 o
  -1   7  14      723.56      763.35     16.12 o
   0   7  14       47.39       48.95      4.13 o
   1   7  14      712.83      753.48     14.64 o
   2   7  14      245.03      262.60      7.89 o
   3   7  14      128.86      117.85      6.27 o
   4   7  14       47.62       50.36      5.97 o
   5   7  14      634.07      636.75     16.85 o
   6   7  14       31.70       26.39      8.26 o
  -6   8  14      161.08      122.29     14.82 o
  -5   8  14      133.72      136.73      8.11 o
  -4   8  14      161.81      169.20      8.11 o
  -3   8  14      141.76      139.76      8.19 o
  -2   8  14      544.32      585.03     16.40 o
  -1   8  14      117.27      128.25      8.19 o
   0   8  14       15.24       18.65      4.50 o
   1   8  14      125.66      138.21      6.49 o
   2   8  14      588.52      626.28     15.00 o
   3   8  14      118.84      117.63      6.42 o
   4   8  14      192.60      221.96      8.41 o
   5   8  14      170.38      167.06      7.52 o
   6   8  14      202.75      172.54     16.30 o
  -5   9  14      356.64      315.16     13.21 o
  -4   9  14      103.40      103.16      6.86 o
  -3   9  14       33.85       31.92      5.60 o
  -2   9  14       75.74       80.81      7.59 o
  -1   9  14      342.06      373.99     13.21 o
   0   9  14      279.79      289.34      9.37 o
   1   9  14      262.06      295.66      9.74 o
   2   9  14       84.47      102.20      5.83 o
   3   9  14       61.15       68.27      5.97 o
   4   9  14       92.66       89.15      6.71 o
   5   9  14      300.56      264.33     12.25 o
  -4  10  14       42.48       34.43      6.34 o
  -3  10  14      127.85      126.92      9.51 o
  -2  10  14      513.91      552.87     18.54 o
  -1  10  14      152.73      169.56     11.95 o
   0  10  14        1.26        4.57      6.49 o
   1  10  14      102.30      106.11      7.30 o
   2  10  14      477.25      511.59     17.28 o
   3  10  14      170.68      173.48      9.07 o
   4  10  14       79.29       81.18      7.37 o
  -3  11  14      134.73      107.38      8.70 o
  -2  11  14       56.68       51.31      7.30 o
  -1  11  14       98.70      115.26     10.10 o
   0  11  14      668.58      707.68     20.03 o
   1  11  14       92.66      104.34      7.15 o
   2  11  14       53.71       45.49      6.49 o
   3  11  14      154.28      137.99     11.21 o
  -2  12  14       26.04       -0.88      9.95 o
  -1  12  14       52.38       47.04     10.69 o
   0  12  14       51.56       35.39      8.92 o
   1  12  14       31.40       22.93     14.74 o
   2  12  14       18.87        8.99      9.51 o
   1   0  15      654.59      671.51     11.83 o
   2   0  15       14.31       25.65      3.61 o
   3   0  15       99.92      101.47      4.57 o
   4   0  15       51.58       55.74      6.86 o
   5   0  15      677.62      725.95     18.40 o
   6   0  15        7.91       -2.80      6.86 o
   7   0  15       23.83       15.19      7.15 o
  -7   1  15       24.89       24.25      8.04 o
  -6   1  15      194.61      213.04      9.37 o
  -5   1  15      161.98      176.50      6.86 o
  -4   1  15      218.20      242.35      7.75 o
  -3   1  15      110.77      111.73      4.35 o
  -2   1  15      998.68     1043.32     20.13 o
  -1   1  15      190.19      219.10      6.57 o
   0   1  15        0.31        4.87      2.65 o
   1   1  15      184.68      192.39      5.61 o
   2   1  15      944.43      922.62     19.98 o
   3   1  15      115.50      110.69      5.01 o
   4   1  15      256.61      252.72      7.38 o
   5   1  15      153.48      151.94      9.66 o
   6   1  15      154.00      156.80     10.40 o
   7   1  15       34.71       41.06      8.48 o
  -7   2  15       76.87       67.25      5.90 o
  -6   2  15       78.57       79.19      6.93 o
  -5   2  15      807.23      885.34     18.63 o
  -4   2  15       83.12       85.83      6.64 o
  -3   2  15      188.18      193.72      5.46 o
  -2   2  15      258.80      265.94      6.42 o
  -1   2  15      841.56      842.96     14.87 o
   0   2  15      128.52      130.39      5.61 o
   1   2  15      788.03      782.06     15.31 o
   2   2  15      271.05      281.60      7.16 o
   3   2  15      219.14      207.61      7.01 o
   4   2  15      111.95      109.81      6.12 o
   5   2  15      788.80      816.30     24.62 o
   6   2  15       73.89       67.17      9.22 o
   7   2  15       56.53       58.54      8.55 o
  -7   3  15      110.23       89.01      6.93 o
  -6   3  15       62.25       64.00      7.52 o
  -5   3  15       49.66       48.07      5.31 o
  -4   3  15      129.08      139.61      6.64 o
  -3   3  15      363.45      356.11      8.34 o
  -2   3  15      184.51      184.57      5.46 o
  -1   3  15      203.89      194.99      5.39 o
   0   3  15        1.56       -1.77      3.54 o
   1   3  15      272.72      257.18      8.12 o
   2   3  15      221.28      209.24      7.60 o
   4   3  15      153.73      159.68      9.07 o
   5   3  15       53.56       51.76      7.52 o
   6   3  15       75.26       65.33     10.32 o
   7   3  15      103.01       90.70      8.41 o
  -7   4  15       29.30       35.98     10.84 o
  -6   4  15      297.31      298.20     10.48 o
  -5   4  15      292.77      290.97      9.74 o
  -4   4  15      347.97      374.74     11.07 o
  -3   4  15      252.86      265.56      8.93 o
  -2   4  15      293.04      309.22      7.53 o
  -1   4  15      619.96      642.62     12.56 o
   0   4  15      723.26      745.88     13.68 o
   1   4  15      635.60      691.36     13.45 o
   2   4  15      327.01      342.03      8.56 o
   3   4  15      196.93      201.54      7.23 o
   4   4  15      357.06      337.77     12.11 o
   5   4  15      296.93      323.81     12.62 o
   6   4  15      330.74      342.96     14.91 o
   7   4  15       29.87       22.71      7.37 o
  -6   5  15       32.25       28.90      5.31 o
  -5   5  15       17.02       13.79      6.34 o
  -4   5  15      253.37      271.01      8.56 o
  -3   5  15      587.97      607.01     14.11 o
  -2   5  15       29.94       37.01      3.98 o
  -1   5  15      137.47      147.14      5.75 o
   0   5  15      245.16      250.43      6.20 o
   1   5  15      159.59      161.90      4.94 o
   2   5  15       53.73       63.19      4.28 o
   3   5  15      525.58      523.25     12.48 o
   4   5  15      239.06      227.32      7.53 o
   5   5  15       19.54       18.65      4.57 o
   6   5  15       37.49       41.80      7.15 o
  -6   6  15      255.73      215.00      9.74 o
  -5   6  15       32.25       31.48      6.12 o
  -4   6  15      368.28      373.36     10.70 o
  -3   6  15       18.09       31.18      5.23 o
  -2   6  15       51.08       56.33      4.42 o
  -1   6  15       27.78       32.58      4.87 o
   0   6  15     1088.10     1151.06     20.58 o
   1   6  15       34.57       40.92      4.05 o
   2   6  15       62.54       61.49      4.87 o
   3   6  15       10.00       11.20      3.98 o
   4   6  15      419.28      428.36     13.51 o
   5   6  15       47.42       45.56      4.94 o
   6   6  15      219.52      174.62     10.55 o
  -5   7  15       36.35       44.38      6.49 o
  -4   7  15      114.84      119.02      7.30 o
  -3   7  15      661.86      717.17     20.40 o
  -2   7  15       42.02       51.61      6.71 o
  -1   7  15      315.39      341.85      9.96 o
   0   7  15       57.49       52.94      4.94 o
   1   7  15      277.43      287.27      7.53 o
   2   7  15       34.48       35.76      5.31 o
   3   7  15      688.06      698.39     17.52 o
   4   7  15      105.50      103.02      5.97 o
   5   7  15       33.84       26.39      4.50 o
   6   7  15       36.41       39.44     10.54 o
  -5   8  15       12.28        2.21      5.97 o
  -4   8  15      279.42      282.68     10.77 o
  -3   8  15       87.41       93.35      7.37 o
  -2   8  15      102.28      109.36      7.60 o
  -1   8  15      143.64      170.00      9.66 o
   0   8  15      480.89      511.69     11.52 o
   1   8  15      166.75      173.63      6.79 o
   2   8  15       67.93       80.37      5.68 o
   3   8  15       90.24      101.68      6.86 o
   4   8  15      264.29      248.21      8.78 o
   5   8  15       13.19       -1.62      4.72 o
  -4   9  15       74.83       64.44      5.97 o
  -3   9  15      369.20      387.44     15.06 o
  -2   9  15      205.60      222.34     12.91 o
  -1   9  15      172.78      173.56      9.37 o
   0   9  15       11.24       19.83      7.67 o
   1   9  15      158.89      173.55      9.00 o
   2   9  15      213.64      225.67     10.33 o
   3   9  15      399.43      379.96     12.33 o
   4   9  15       53.79       48.22      5.38 o
  -3  10  15       85.96       78.01      8.26 o
  -2  10  15       17.47       28.16      7.37 o
  -1  10  15       84.24       91.06      9.51 o
   0  10  15      348.92      374.20     12.99 o
   1  10  15      129.79      134.30      8.55 o
   2  10  15       39.30       45.19      7.74 o
   3  10  15       64.29       55.08      6.12 o
  -2  11  15      466.35      408.91     30.72 o
  -1  11  15      114.30       97.71      7.74 o
   0  11  15       11.56       14.96      7.22 o
   1  11  15      152.69      118.23      9.66 o
   2  11  15      437.42      384.21     28.50 o
   0   0  16        4.81        5.16      4.79 o
   1   0  16      327.63      305.72      7.97 o
   2   0  16       24.99       31.85      4.35 o
   3   0  16     1086.34     1090.97     21.32 o
   4   0  16        2.96        5.60      5.31 o
   5   0  16       44.05       39.15      5.97 o
   6   0  16       48.54       23.22      9.95 o
  -6   1  16      384.64      379.34     13.80 o
  -5   1  16       65.85       73.14      7.96 o
  -4   1  16      287.74      295.62     20.29 o
  -3   1  16      131.30      127.44      5.09 o
  -2   1  16       33.80       34.65      3.76 o
  -1   1  16      203.32      213.87      6.57 o
   0   1  16      821.21      822.31     18.64 o
   1   1  16      204.45      200.74      6.34 o
   2   1  16       44.17       47.63      4.35 o
   3   1  16      149.94      151.27      5.38 o
   4   1  16      194.90      195.56      8.85 o
   5   1  16       79.30       90.47      9.14 o
   6   1  16      444.46      451.49     18.31 o
  -6   2  16       14.11       21.45      7.08 o
  -5   2  16      125.53      134.07      9.00 o
  -4   2  16       50.40       52.35      7.23 o
  -3   2  16      827.21      838.36     17.23 o
  -2   2  16       36.82       32.14      4.28 o
  -1   2  16      314.64      313.53      8.19 o
   0   2  16       68.40       73.22      5.31 o
   1   2  16      361.73      357.06     10.26 o
   2   2  16       49.16       47.48      4.20 o
   3   2  16      840.41      836.85     17.08 o
   4   2  16       44.37       36.94      4.20 o
   5   2  16      119.80      147.49     12.09 o
   6   2  16       14.16        7.08      7.96 o
  -6   3  16      176.68      171.94      9.15 o
  -5   3  16      322.41      341.85     13.58 o
  -4   3  16      161.08      166.99      6.86 o
  -3   3  16       96.01      103.61      5.83 o
  -2   3  16        8.29        6.93      3.61 o
  -1   3  16      283.28      277.62      8.63 o
   0   3  16      628.15      609.87     14.56 o
   1   3  16      247.64      256.77      9.74 o
   2   3  16       11.29       14.67      4.72 o
   3   3  16       87.35       86.72      7.23 o
   4   3  16      156.91      140.36      6.86 o
   5   3  16      296.97      277.10     13.28 o
   6   3  16      190.91      171.94     10.99 o
  -6   4  16      134.37      116.01      6.86 o
  -5   4  16        5.11        7.81      6.12 o
  -4   4  16      163.38      177.09      7.52 o
  -3   4  16      400.30      421.10     11.37 o
  -2   4  16      556.44      567.48     11.52 o
  -1   4  16       28.65       38.85      4.42 o
   0   4  16       65.00       69.90      4.79 o
   1   4  16       34.76       38.63      5.09 o
   2   4  16      578.14      578.54     14.85 o
   3   4  16      401.57      372.75     15.50 o
   4   4  16      169.25      141.18      7.74 o
   5   4  16        2.77        4.42     10.61 o
   6   4  16      149.41      114.98      9.15 o
  -6   5  16       89.03       52.72      8.26 o
  -5   5  16      217.27      224.41      9.66 o
  -4   5  16       49.64       67.75      7.08 o
  -3   5  16       74.67       77.72      6.19 o
  -2   5  16      147.68      150.98      5.75 o
  -1   5  16      297.69      301.83      8.78 o
   0   5  16      247.65      255.14      8.71 o
   1   5  16      290.49      306.70      8.49 o
   2   5  16      115.16      127.51      7.23 o
   3   5  16       71.70       78.89      5.60 o
   4   5  16       76.12       84.35      8.41 o
   5   5  16      216.04      203.90     17.63 o
   6   5  16       75.13       46.53      8.41 o
  -5   6  16       37.73       30.15      6.64 o
  -4   6  16      250.35      246.21      9.30 o
  -3   6  16       65.19       68.42      5.75 o
  -2   6  16      729.94      733.99     17.59 o
  -1   6  16       27.88       25.88      4.64 o
   0   6  16        7.27        8.85      3.98 o
   1   6  16       15.99       24.77      4.28 o
   2   6  16      749.51      759.03     19.29 o
   3   6  16       74.81       78.97      5.97 o
   4   6  16      221.95      193.80     10.62 o
   5   6  16       14.82       25.73     13.71 o
  -5   7  16      387.00      310.99     17.57 o
  -4   7  16       64.03       65.25      5.68 o
  -3   7  16       70.74       72.70      7.37 o
  -2   7  16       25.93       43.05      7.45 o
  -1   7  16      368.35      413.59     10.26 o
   0   7  16       23.28       13.42      4.13 o
   1   7  16      423.16      459.44     10.71 o
   2   7  16       22.66       25.73      4.87 o
   3   7  16       49.24       46.82      5.53 o
   4   7  16       79.29       74.62      6.49 o
   5   7  16      435.65      342.05     28.20 o
  -4   8  16      137.07       82.08      9.29 o
  -3   8  16       13.89       23.52      7.08 o
  -2   8  16      388.67      421.06     16.90 o
  -1   8  16       98.78      111.35      6.56 o
   0   8  16       70.94       69.01      6.05 o
   1   8  16       81.79       85.68      5.38 o
   2   8  16      358.89      373.04     11.59 o
   3   8  16       35.07       30.96      4.94 o
   4   8  16       90.51       70.64      4.87 o
  -3   9  16       96.59       74.40      9.14 o
  -2   9  16       49.89       52.79      7.52 o
  -1   9  16      364.06      365.14     13.51 o
   0   9  16      138.15      134.45      7.30 o
   1   9  16      433.35      437.37     14.77 o
   2   9  16       29.31       24.84      6.05 o
   3   9  16       82.29       71.08      5.83 o
  -2  10  16      121.66       94.98     17.92 o
  -1  10  16       86.93       69.16      6.78 o
   0  10  16        4.00       -2.65      6.04 o
   1  10  16       82.75       69.83      6.78 o
   1   0  17      672.97      648.88     14.04 o
   2   0  17       38.17       31.70      3.76 o
   3   0  17      121.67      121.76      5.24 o
   4   0  17        1.53        7.22      5.31 o
   5   0  17      598.25      590.48     20.61 o
   6   0  17        7.69      -11.35     12.31 o
  -6   1  17      145.60       93.22      8.78 o
  -5   1  17       22.18       25.73      6.04 o
  -4   1  17      191.34      201.16      8.63 o
  -3   1  17       71.10       59.36      6.27 o
  -2   1  17      459.65      450.29     10.71 o
  -1   1  17       66.93       67.83      5.31 o
   0   1  17        6.74        8.18      4.28 o
   1   1  17       72.62       79.93      5.82 o
   2   1  17      443.21      450.26     10.56 o
   3   1  17       72.62       74.62      4.42 o
   4   1  17      207.88      215.48      9.00 o
   5   1  17       26.65       37.82      7.08 o
   6   1  17      125.99      114.68      9.14 o
  -5   2  17      303.03      304.62     12.10 o
  -4   2  17       54.04       53.23      7.37 o
  -3   2  17      103.27      107.15      6.64 o
  -2   2  17       11.59       16.95      4.05 o
  -1   2  17      411.84      405.03     11.07 o
   0   2  17       90.01       97.34      6.42 o
   1   2  17      404.83      385.01     13.07 o
   2   2  17        1.57       -1.47      4.87 o
   3   2  17      119.75      126.03      5.83 o
   4   2  17       35.16       27.94      7.89 o
   5   2  17      333.07      344.95     16.02 o
  -5   3  17       28.72       38.19      6.78 o
  -4   3  17      116.83      122.20      7.67 o
  -3   3  17      329.55      325.11     11.66 o
  -2   3  17      581.70      575.79     15.29 o
  -1   3  17      178.33      173.49      7.38 o
   0   3  17       24.36       29.05      6.19 o
   1   3  17      130.74      125.82      6.86 o
   2   3  17      542.31      586.63     20.39 o
   3   3  17      389.63      376.34     14.84 o
   4   3  17      117.66      116.30      8.33 o
   5   3  17       25.57       24.33      7.67 o
  -5   4  17      189.34      159.26      9.00 o
  -4   4  17      262.84      249.83     10.11 o
  -3   4  17        0.94        2.73      5.97 o
  -2   4  17       49.67       51.24      5.46 o
  -1   4  17       53.83       57.95      5.31 o
   0   4  17      526.23      520.64     14.92 o
   1   4  17       73.44       70.27      5.75 o
   2   4  17       23.71       15.19      6.34 o
   3   4  17        9.96       14.37      5.60 o
   4   4  17      261.17      229.39      9.81 o
   5   4  17      179.60      141.84     10.33 o
  -5   5  17       12.17        0.81      6.93 o
  -4   5  17       21.23       13.86      6.71 o
  -3   5  17      240.67      267.52     10.55 o
  -2   5  17      186.25      219.82     12.61 o
  -1   5  17      239.56      230.78      8.48 o
   0   5  17       37.59       38.63      6.12 o
   1   5  17      213.61      216.67      9.81 o
   2   5  17      194.49      193.71      8.63 o
   3   5  17      297.30      290.16     12.99 o
   4   5  17       16.71       34.21      6.34 o
   5   5  17       11.46        2.65      7.59 o
  -4   6  17      425.05      370.76     12.92 o
  -3   6  17       26.38       23.15      6.19 o
  -2   6  17      102.81      108.77      7.96 o
  -1   6  17       36.97       36.20      5.46 o
   0   6  17      578.22      587.21     18.98 o
   1   6  17       43.45       40.55      6.56 o
   2   6  17       82.40       77.27      6.27 o
   3   6  17       19.83       26.98      7.81 o
   4   6  17      390.64      355.80     15.28 o
  -4   7  17        2.74      -11.20     14.23 o
  -3   7  17      353.29      350.73     15.57 o
  -2   7  17       37.43       33.84      6.56 o
  -1   7  17      171.79      183.74      8.78 o
   0   7  17       33.11       41.28      4.42 o
   1   7  17      162.35      153.12      7.38 o
   2   7  17       42.95       41.65      5.23 o
   3   7  17      381.81      338.89     11.81 o
   4   7  17        9.01        3.17      6.12 o
  -3   8  17       69.96       47.26     10.47 o
  -2   8  17       23.41       16.14      6.63 o
  -1   8  17        3.72       -6.78      7.45 o
   0   8  17      431.36      425.33     15.21 o
   1   8  17        5.48       14.01      6.19 o
   2   8  17       19.42       15.11      6.04 o
   3   8  17       54.49       44.09      8.48 o
  -1   9  17      170.42      149.66     14.16 o
   0   9  17       17.78       39.96     11.35 o
   1   9  17      146.96      160.12     17.48 o
   0   0  18       98.98       94.68     12.02 o
   1   0  18      321.93      329.45     12.99 o
   2   0  18        5.20        9.51      3.46 o
   3   0  18      426.60      407.24     14.03 o
   4   0  18       13.78       16.66      5.31 o
   5   0  18       16.05       33.39      9.44 o
  -5   1  18       36.50       38.85      7.00 o
  -4   1  18      436.13      392.04     14.18 o
  -3   1  18        8.81        1.92      5.31 o
  -2   1  18       71.34       64.66      5.82 o
  -1   1  18       16.03       18.43      7.37 o
   0   1  18      501.26      491.93     16.32 o
   1   1  18        9.20       17.54      7.37 o
   2   1  18       87.39       68.21      5.16 o
   3   1  18        4.50        6.86      3.61 o
   4   1  18      468.22      425.16     17.57 o
   5   1  18       34.70       37.08      7.22 o
  -5   2  18        6.50       -1.84      8.55 o
  -4   2  18       16.43       21.23      6.86 o
  -3   2  18      217.30      206.86      9.96 o
  -2   2  18      127.83      119.99      6.56 o
  -1   2  18      158.60      144.71      7.60 o
   0   2  18        5.27        1.84      5.60 o
   1   2  18      171.99      158.36      8.56 o
   2   2  18      119.83      103.76      6.42 o
   3   2  18      192.21      162.50      8.56 o
   4   2  18        8.14        7.52      7.22 o
  -4   3  18      371.69      338.43     13.80 o
  -3   3  18       55.91       47.78      5.53 o
  -2   3  18      102.60      104.27      9.14 o
  -1   3  18      183.31      164.79      7.45 o
   0   3  18      455.31      434.76     14.47 o
   1   3  18      238.25      205.77     10.85 o
   2   3  18      101.46      101.10      6.86 o
   3   3  18       43.33       37.16      5.09 o
   4   3  18      357.62      313.76     16.98 o
  -4   4  18      100.65       81.34      7.52 o
  -3   4  18       31.09       21.23     10.39 o
  -2   4  18      273.44      292.71     15.13 o
  -1   4  18      102.81       92.47      6.19 o
   0   4  18       10.51        7.00      6.27 o
   1   4  18       93.18       90.40      7.01 o
   2   4  18      276.73      279.88     13.36 o
   3   4  18       39.72       40.55      6.64 o
   4   4  18       66.05       50.73      8.48 o
  -3   5  18       51.47       52.86      9.29 o
  -2   5  18       38.55       53.30      9.14 o
  -1   5  18      251.36      250.56      9.81 o
   0   5  18       77.48       75.80      6.05 o
   1   5  18      279.91      261.73     11.29 o
   2   5  18       42.75       46.37      6.64 o
   3   5  18       41.59       33.10      6.64 o
   4   5  18      115.65       92.84     11.21 o
  -3   6  18       10.20        4.94      8.92 o
  -2   6  18      416.11      418.07     18.97 o
  -1   6  18       15.70       17.18      4.50 o
   0   6  18        1.52       -0.59      5.01 o
   1   6  18       14.23       14.37      5.16 o
   2   6  18      393.96      361.71     15.65 o
   3   6  18        8.37       15.11      7.37 o
  -2   7  18        9.85       23.88     10.03 o
  -1   7  18      279.33      265.41     25.01 o
   0   7  18        2.60        1.77      4.87 o
   1   7  18      259.61      232.93     10.40 o
   2   7  18        9.85        6.49      5.60 o
   1   0  19      325.52      308.71     13.06 o
   2   0  19        3.28        2.87      6.04 o
   3   0  19       20.88       21.82      5.68 o
  -3   1  19       14.33       24.47      7.37 o
  -2   1  19      482.87      455.68     18.31 o
  -1   1  19        1.03        5.75      6.12 o
   0   1  19        0.02        4.72      6.19 o
   1   1  19        3.45       -3.39      5.09 o
   2   1  19      497.27      412.80     17.06 o
   3   1  19       12.35       19.31      6.04 o
  -3   2  19       12.01       10.10      7.15 o
  -2   2  19       17.00       25.21      6.71 o
  -1   2  19      157.39      137.78      8.70 o
   0   2  19       98.01      104.27      9.29 o
   1   2  19      138.94      138.87      7.97 o
   2   2  19       20.40       22.12      6.19 o
   3   2  19        5.36       -4.50      7.89 o
  -3   3  19      124.44       86.95     11.65 o
  -2   3  19      376.03      389.51     17.94 o
  -1   3  19      104.75       94.24      7.74 o
   0   3  19        5.47        0.66      5.09 o
   1   3  19      108.38       80.67      7.60 o
   2   3  19      400.10      390.73     17.05 o
   3   3  19      108.32       71.46      8.19 o
  -2   4  19       24.44       17.62      7.30 o
  -1   4  19       71.71       60.46      5.16 o
   0   4  19      203.82      197.11     11.36 o
   1   4  19       62.44       57.29      7.15 o
   2   4  19       25.27       17.62      5.38 o
  -1   5  19       83.42       65.40      6.49 o
   0   5  19        0.11       -3.76      4.35 o
   1   5  19       88.72       80.89      7.96 o
   2   5  19       70.05       59.80      7.15 o
   0   6  19      420.58      236.24     18.75 o
   0   0  20       13.15        1.11      7.00 o
   1   0  20      101.63       68.43      6.49 o
  -1   1  20       13.74       10.62      5.31 o
   0   1  20      400.12      347.47     17.20 o
   1   1  20       16.20       14.08      6.12 o
  -1   2  20       74.30       41.14      6.41 o
   0   2  20       10.74       13.49      6.04 o
   1   2  20       50.04       42.54      6.56 o
 
